# Supplementary material for: Quantitative Analysis of MicroRNAs in Vaccinia virus Infection Reveals Diversity in Their Susceptibility to Modification and Suppression
Source: PLoS One. 2015 Jul 10;10(7):e0131787. doi: 10.1371/journal.pone.0131787 (PMC4498801; doi:10.1371/journal.pone.0131787)
Supplement: S1 Table — The total sncRNA reads and sncRNA reads matching the human genome are given. Averages and SEM are on the right. (XLSX) [file pone.0131787.s006.xlsx]

## Sheet: Table S1
Table S1. Number of small non-coding RNA (sncRNA) reads per sample (three replicates for each treatment). The total sncRNA reads and sncRNA reads matching the human genome are given. Averages and SEM are on the right.
		Sample	Total reads	Reads matching human genome				Total reads		Reads matching human genome
	U6	S01	506966	410435				Average	SEM	Average	SEM
		S02	528692	430308			U6	510939	9316.78	416088	7159.79
		S03	497160	407520			U6A	519270	27587	420359	23231.7
	U6A	S04	591052	476389			I6	509781	30916.5	295050	40928.2
		S05	588723	478013			I6A	598635	70620.4	348631	20030.9
		S06	378036	306675			U24	616232	63989.5	499184	36520.4
	I6	S07	423713	246085			U24A	452823	21729.5	367964	40610.9
		S08	452689	262725			I24	507875	72066.7	323788	18469.9
		S09	652940	376341			I24A	572962	57838.2	402221	18839.5
	I6A	S10	558468	322887
		S11	654204	388086
		S12	583232	334921
	U24	S13	641171	512932
		S14	681805	554434
		S15	525721	430185
	U24A	S16	478777	393070
		S17	350638	288516
		S18	529053	422307
	I24	S19	504473	317527
		S20	558119	358446
		S21	461032	295390
	I24A	S22	537985	364971
		S23	591347	415938
		S24	589555	425755
