# Supplementary material for: Quantitative Analysis of MicroRNAs in Vaccinia virus Infection Reveals Diversity in Their Susceptibility to Modification and Suppression
Source: PLoS One. 2015 Jul 10;10(7):e0131787. doi: 10.1371/journal.pone.0131787 (PMC4498801; doi:10.1371/journal.pone.0131787)
Supplement: S2 Table — (XLSX) [file pone.0131787.s007.xlsx]

## Sheet: Table S2
Table S2. Breakdown of miRNA sequencing reads
					Number of reads (as a % of total reads)
	Sample	Total reads	Reads matching human genome	Reads matching human genome (%)	miRNA	modified miRNA		ttests
U6	S01	506966	410435	0.809591	0.654472	0.0931384		Unmodified I6 vs I6A	0.00639127
	S02	528692	430308	0.813911	0.655391	0.0896155		Unmodified I24 vs I24A	0.000455626
	S03	497160	407520	0.819696	0.671319	0.0891081
U6A	S04	591052	476389	0.806002	0.634914	0.0874525
	S05	588723	478013	0.811949	0.649784	0.0893052
	S06	378036	306675	0.811232	0.656594	0.0905178
I6	S07	423713	246085	0.580782	0.27631	0.245223
	S08	452689	262725	0.580365	0.2766	0.247459
	S09	652940	376341	0.576379	0.314369	0.248605
I6A	S10	558468	322887	0.578166	0.357711	0.268622
	S11	654204	388086	0.593219	0.370528	0.250306
	S12	583232	334921	0.57425	0.353256	0.267983
U24	S13	641171	512932	0.799993	0.641905	0.0932435
	S14	681805	554434	0.813186	0.643376	0.08464
	S15	525721	430185	0.818276	0.661648	0.0823878
U24A	S16	478777	393070	0.820988	0.643982	0.0746193
	S17	350638	288516	0.822832	0.623244	0.0737113
	S18	529053	422307	0.798232	0.575292	0.083279
I24	S19	504473	317527	0.629423	0.0829043	0.136261
	S20	558119	358446	0.642239	0.0943813	0.154252
	S21	461032	295390	0.640715	0.0904775	0.142584
I24A	S22	537985	364971	0.678404	0.126883	0.107406
	S23	591347	415938	0.703374	0.133507	0.109364
	S24	589555	425755	0.722163	0.132553	0.118437
		Average number of reads (as a % of total reads)
		miRNA	modified miRNA
	U6	0.660394	0.0906207
	U6A	0.647097	0.0890918
	I6	0.289093	0.247095
	I6A	0.360498	0.262304
	U24	0.648976	0.0867571
	U24A	0.614173	0.0772032
	I24	0.0892544	0.144366
	I24A	0.130981	0.111736
