# Supplementary material for: Quantitative Analysis of MicroRNAs in Vaccinia virus Infection Reveals Diversity in Their Susceptibility to Modification and Suppression
Source: PLoS One. 2015 Jul 10;10(7):e0131787. doi: 10.1371/journal.pone.0131787 (PMC4498801; doi:10.1371/journal.pone.0131787)
Supplement: S3 Table — (XLSX) [file pone.0131787.s008.xlsx]

## Sheet: Table S3
Table S3. Data used to construct volcano figures
	I6 vs U6			U24 vs I24			I6 vs I6A			I24 vs I24A			U6 vs U6A			U24 vs U24A
FeatureID	logFC	adj.P.Val		logFC	adj.P.Val		logFC	adj.P.Val		logFC	adj.P.Val		logFC	adj.P.Val		logFC	adj.P.Val
hsa-let-7a-1-5p	-1.9	2.8e-06		3.7	4.8e-11		-0.33	0.44		-0.41	0.2		-0.12	0.99		0.056	0.94
hsa-let-7b-5p	-2.4	8.9e-10		4.6	3.4e-15		-0.37	0.16		-0.2	0.37		0.095	0.99		0.17	0.84
hsa-let-7c-5p	-2.2	1.7e-07		4.2	1.5e-12		-0.7	0.043		-0.02	0.95		0.044	0.99		0.13	0.89
hsa-let-7d-5p	-2.2	1.5e-08		3.5	2.5e-12		-0.13	0.68		0.29	0.24		0.13	0.99		-0.13	0.89
hsa-let-7e-5p	-2.2	4.3e-09		3.8	9.5e-14		-0.21	0.49		-0.12	0.6		0.0083	0.99		-0.0045	0.99
hsa-let-7g-5p	-1.8	2.7e-10		3.7	2.7e-16		-0.69	0.00062		-1.1	6.7e-07		0.12	0.99		0.11	0.85
hsa-let-7i-5p	-2.3	2.2e-12		4.9	2.2e-18		-0.48	0.0048		-1.4	8.2e-09		0.0064	0.99		0.059	0.89
hsa-mir-100-5p	-1.6	4e-08		3.6	1.4e-14		-0.62	0.0074		-0.69	0.0011		0.081	0.99		0.2	0.68
hsa-mir-103a-1-3p	-1	2.2e-07		2.2	9.7e-13		0.24	0.16		-0.42	0.0058		0.061	0.99		0.032	0.94
hsa-mir-10a-5p	-0.85	2.2e-05		2.9	8.7e-14		-0.21	0.32		0.46	0.0085		0.11	0.99		0.28	0.4
hsa-mir-10b-5p	-0.53	0.0014		2.5	3.2e-13		-0.12	0.55		-0.45	0.007		0.039	0.99		0.45	0.11
hsa-mir-125a-5p	0.012	0.93		1.6	2e-10		0.085	0.67		1	1.7e-06		-0.036	0.99		0.16	0.68
hsa-mir-125b-1-3p	-1	0.00085		3.7	7.6e-12		0.1	0.79		0.14	0.62		0.037	0.99		0.35	0.59
hsa-mir-125b-1-5p	-0.18	0.32		2.1	8.5e-11		-0.034	0.92		1	2.1e-05		-0.032	0.99		0.12	0.89
hsa-mir-125b-2-3p	-1.5	3.4e-11		3.2	5.5e-17		-0.27	0.044		-0.29	0.011		-0.12	0.99		0.19	0.4
hsa-mir-127-3p	-1.3	1.2e-07		3.9	5.4e-16		-0.38	0.058		-1.5	4.5e-08		0.057	0.99		0.5	0.11
hsa-mir-128-1-5p	-2.6	2.2e-07		4.4	1.9e-11		-0.13	0.79		0.31	0.38		-0.0066	0.99		0.1	0.93
hsa-mir-1307-3p	-1.9	0.00035		4.7	1.4e-09		-0.46	0.49		-1.4	0.0064		0.0065	0.99		0.3	0.89
hsa-mir-130a-3p	-2.7	4.4e-06		5.5	3.6e-11		-1.8	0.0019		-3	1.9e-06		0.24	0.99		0.21	0.89
hsa-mir-130b-3p	-2.4	0.087		8.1	5.8e-06		-1.1	0.56		-5.2	0.0013		0.31	0.99		0.085	0.98
hsa-mir-136-3p	-1.2	0.00021		3.9	3.2e-12		-0.24	0.53		-2.7	2.2e-08		0.44	0.99		0.35	0.6
hsa-mir-138-1-5p	-0.89	0.0044		2.8	3.2e-09		0.29	0.49		1.1	0.0013		0.29	0.99		0.74	0.15
hsa-mir-140-3p	-1.7	9.5e-07		3.5	6.9e-12		-0.74	0.022		-0.58	0.031		0.14	0.99		0.2	0.84
hsa-mir-143-3p	-1.8	2.3e-08		5	2.9e-16		-1.3	4.8e-05		-2.5	6.7e-10		0.044	0.99		-0.0018	0.99
hsa-mir-146b-5p	-0.63	0.029		2.3	3.5e-08		0.046	0.93		-0.71	0.019		-0.2	0.99		0.24	0.84
hsa-mir-148a-3p	-1.7	1.5e-07		3.1	3.8e-12		-0.78	0.0054		-1.5	1.5e-06		-0.1	0.99		-0.032	0.94
hsa-mir-148b-3p	-1.3	5e-06		3.1	4.3e-12		-0.77	0.0054		-1.4	2.7e-06		0.099	0.99		0.18	0.84
hsa-mir-151a-3p	-1.5	7.1e-10		3.3	4e-16		-0.38	0.024		-0.56	0.00047		0.086	0.99		0.18	0.59
hsa-mir-151a-5p	-1	1.2e-06		3	1.3e-14		-0.63	0.0018		-0.71	0.00012		0.12	0.99		0.055	0.93
hsa-mir-155-5p	-1.5	7.2e-07		2.3	3.2e-10		-0.15	0.63		-1.3	1.4e-05		-0.15	0.99		0.25	0.64
hsa-mir-15b-5p	-1.1	2.9e-05		2.7	2.6e-11		-0.61	0.023		-0.46	0.04		0.48	0.99		0.025	0.95
hsa-mir-16-1-5p	-0.17	0.087		2.7	1.6e-16		-0.17	0.16		-0.92	4.9e-08		-0.02	0.99		-0.061	0.89
hsa-mir-17-5p	-1	0.00033		1.5	3.5e-06		0.11	0.79		0.85	0.0025		-0.032	0.99		0.35	0.57
hsa-mir-181a-1-3p	-1	6.3e-05		3.2	1.7e-12		-0.13	0.66		-1.9	1.1e-07		0.26	0.99		-0.18	0.84
hsa-mir-181a-1-5p	-1.5	2.8e-09		3	7.8e-15		-0.73	0.00042		-0.26	0.086		-0.059	0.99		0.077	0.89
hsa-mir-181a-2-3p	-0.69	1.5e-06		2.7	2.2e-16		-0.067	0.66		-0.34	0.0043		-0.09	0.99		-0.31	0.11
hsa-mir-181b-1-5p	-2.3	1.5e-13		3.8	2.2e-18		-0.23	0.082		0.069	0.53		-0.092	0.99		0.029	0.93
hsa-mir-181c-5p	-2.4	5e-08		2.8	1.7e-09		-1	0.0048		-1.9	1.8e-06		0.071	0.99		-0.045	0.94
hsa-mir-181d-5p	-1.7	1.4e-07		3.2	1.6e-12		-0.35	0.19		-1.1	5.6e-05		-0.057	0.99		0.31	0.54
hsa-mir-182-5p	-0.7	1.7e-05		2	1.5e-12		-0.13	0.49		0.54	0.00048		-0.11	0.99		0.037	0.93
hsa-mir-183-5p	-1	7.4e-06		2.6	1.2e-12		-0.21	0.36		-0.38	0.036		0.096	0.99		0.094	0.89
hsa-mir-186-5p	-0.91	9.5e-07		1.8	1.3e-11		-0.37	0.026		-0.75	2.1e-05		0.069	0.99		0.16	0.64
hsa-mir-191-5p	-1.1	3.7e-07		2.4	3.8e-13		-0.22	0.23		-0.86	1.4e-05		0.067	0.99		0.078	0.89
hsa-mir-192-5p	0.27	0.032		1.8	2.6e-12		-0.05	0.79		-1	3e-07		-0.12	0.99		0.29	0.21
hsa-mir-193b-3p	-2.1	1.6e-07		3.4	3e-11		-0.39	0.26		-0.43	0.13		-0.031	0.99		0.25	0.81
hsa-mir-19a-3p	0.24	0.35		0.68	0.011		0.19	0.61		-0.2	0.46		-0.11	0.99		0.022	0.96
hsa-mir-19b-1-3p	0.065	0.71		0.78	0.00013		0.1	0.67		0.02	0.92		0.03	0.99		0.1	0.89
hsa-mir-204-5p	-0.81	0.0045		2.8	4.5e-10		-0.24	0.53		1.1	0.00042		-0.21	0.99		0.15	0.89
hsa-mir-20a-5p	-0.55	0.049		1.4	2.4e-05		0.013	0.97		0.25	0.38		-0.12	0.99		0.23	0.84
hsa-mir-21-3p	-1.1	0.00053		4.3	1.2e-12		0.23	0.55		-1.1	0.001		0.17	0.99		0.2	0.89
hsa-mir-21-5p	-0.22	0.1		1.3	2.5e-09		-0.13	0.49		-0.41	0.0066		-0.023	0.99		0.02	0.94
hsa-mir-221-3p	-1.6	2.3e-08		2.2	6.2e-11		0.33	0.15		-0.73	0.00068		0.13	0.99		-0.16	0.84
hsa-mir-222-3p	-2.1	2.9e-11		2.5	1.3e-13		0.054	0.79		-0.66	0.00015		-0.076	0.99		-0.49	0.066
hsa-mir-22-3p	-0.64	2.1e-06		2.9	7.1e-17		-0.17	0.16		-0.33	0.0038		0.18	0.99		-0.043	0.89
hsa-mir-224-5p	-2.2	1.6e-11		3.5	5.4e-16		-0.42	0.02		-0.63	0.00026		0.053	0.99		-0.13	0.81
hsa-mir-23a-3p	-2.9	3.1e-11		4.3	3.7e-15		-0.98	0.00056		-1.1	3.9e-05		0.065	0.99		0.047	0.94
hsa-mir-23b-3p	-3.1	4.4e-10		4	1e-12		-1.2	0.0011		-0.34	0.2		0.13	0.99		0.074	0.93
hsa-mir-24-1-3p	-0.29	0.36		3.2	1.3e-09		0.67	0.092		-0.32	0.33		0.14	0.99		-0.06	0.94
hsa-mir-25-3p	-0.77	8e-07		2.9	2.2e-16		-0.25	0.068		-0.54	0.00012		0.045	0.99		0.12	0.71
hsa-mir-26a-1-5p	-1.1	1.6e-08		2.8	8.8e-16		-0.32	0.035		-0.38	0.0043		0.077	0.99		-0.066	0.89
hsa-mir-26b-5p	-1.9	5.9e-11		3.5	3.9e-16		-0.52	0.0043		-1.2	8.8e-08		0.0013	0.99		-0.063	0.89
hsa-mir-27a-3p	-2	2.5e-06		4.8	1.1e-12		-0.75	0.051		-1.7	3.2e-05		0.11	0.99		-0.08	0.94
hsa-mir-27a-5p	1.8	1.4e-07		0.16	0.47		1.3	0.00025		1.9	3e-07		-0.047	0.99		-0.34	0.54
hsa-mir-27b-3p	-2	4.4e-10		5.4	2.7e-17		-1.1	5.1e-05		-1.9	8.2e-09		0.067	0.99		0.094	0.89
hsa-mir-27b-5p	-0.54	0.006		2.9	8.4e-13		-0.17	0.52		0.45	0.023		-0.28	0.99		0.083	0.89
hsa-mir-28-3p	-2.2	4.4e-10		4.3	1.1e-15		-0.77	0.0019		-0.82	0.00027		-0.093	0.99		0.18	0.81
hsa-mir-28-5p	-1.1	7.4e-06		3.4	5.5e-14		-0.063	0.8		0.34	0.079		-0.064	0.99		-0.038	0.94
hsa-mir-29a-3p	-2.1	1.1e-10		3.5	2.6e-15		-1.2	1.6e-05		-1.5	4.5e-08		0.084	0.99		-0.15	0.81
hsa-mir-301a-3p	-0.37	0.022		1.2	1.9e-07		-0.44	0.026		-0.18	0.26		0.0029	0.99		0.03	0.94
hsa-mir-30a-3p	-0.97	1.9e-07		3.4	1.3e-16		-0.26	0.091		-0.54	0.00038		-0.017	0.99		0.035	0.93
hsa-mir-30a-5p	-1.2	7e-09		2.7	2.6e-15		-0.22	0.16		-0.84	1.9e-06		-0.026	0.99		-0.063	0.89
hsa-mir-30b-5p	-0.54	0.001		1.9	2.1e-11		0.0075	0.97		-1.4	4.8e-08		0.086	0.99		0.21	0.54
hsa-mir-30c-1-5p	-0.94	2.3e-05		1.6	1.2e-08		0.62	0.0067		0.67	0.0011		-0.093	0.99		0.081	0.89
hsa-mir-30d-5p	-1.3	1.7e-10		2.4	1.4e-15		-0.16	0.21		-0.69	3.2e-06		-0.018	0.99		0.031	0.93
hsa-mir-30e-3p	-0.12	0.46		1.7	7.6e-10		-0.0098	0.97		-0.14	0.4		0.015	0.99		0.29	0.4
hsa-mir-30e-5p	-1.3	2e-07		2.6	9.5e-13		-0.41	0.043		-0.76	0.00017		0.052	0.99		0.088	0.89
hsa-mir-31-5p	-1.8	2.9e-11		3.2	1.7e-16		-0.14	0.37		-0.29	0.024		0.046	0.99		0.13	0.71
hsa-mir-320a-5p	-1.1	0.00048		2.4	8.2e-09		0.16	0.66		0.78	0.0081		0.054	0.99		0.44	0.48
hsa-mir-345-5p	-1.1	2.8e-06		3.9	1.7e-15		0.29	0.17		-1.1	2.9e-06		0.08	0.99		-0.39	0.22
hsa-mir-361-5p	-1.4	1.2e-05		3.7	2.6e-12		-0.16	0.66		0.55	0.042		0.21	0.99		-0.092	0.93
hsa-mir-378a-3p	-1.1	5.4e-08		3.6	1.3e-16		-0.25	0.13		-0.68	5.7e-05		0.017	0.99		0.16	0.63
hsa-mir-381-3p	-1.9	4.1e-07		4.1	1.2e-12		-1.4	0.00032		-1.9	1.8e-06		0.072	0.99		0.54	0.32
hsa-mir-409-3p	-0.95	2.2e-07		3.6	9.4e-17		-0.13	0.49		-1.3	8.2e-09		-0.11	0.99		0.48	0.064
hsa-mir-410-5p	-1.3	2.6e-08		3.9	1.4e-16		-0.68	0.00062		-2.3	2.8e-11		0.15	0.99		0.37	0.15
hsa-mir-411-5p	-0.42	0.0081		3.9	2.2e-16		-0.26	0.16		-0.87	1.4e-05		0.16	0.99		0.38	0.15
hsa-mir-421-5p	-1.3	2.2e-07		3.6	5.5e-15		-0.49	0.024		-0.11	0.52		0.062	0.99		-0.25	0.54
hsa-mir-423-3p	-2	2.5e-09		3.7	1.7e-14		-0.49	0.038		-0.29	0.14		-0.041	0.99		0.22	0.64
hsa-mir-423-5p	-0.96	0.00032		2.1	6.9e-09		-0.17	0.61		0.56	0.024		0.32	0.99		0.18	0.84
hsa-mir-425-5p	-1	3e-07		1.4	9.5e-10		0.01	0.97		-0.18	0.19		-0.052	0.99		-0.08	0.89
hsa-mir-452-5p	-1.1	4.1e-05		3.6	5.9e-13		0.0091	0.97		-0.0011	1		0.094	0.99		0.13	0.89
hsa-mir-454-3p	-1.9	4e-08		2.6	8.3e-11		-0.043	0.92		0.069	0.76		0.022	0.99		-0.04	0.94
hsa-mir-484-5p	-1	6.1e-06		1.9	3.2e-10		-0.075	0.78		0.95	2.6e-05		-0.048	0.99		0.027	0.94
hsa-mir-500a-3p	-0.44	0.01		1.6	2.2e-09		-0.026	0.93		0.93	1.7e-05		-0.14	0.99		0.24	0.54
hsa-mir-582-3p	-1	0.0002		3.9	3.8e-13		-0.031	0.95		0.031	0.91		0.12	0.99		0.13	0.89
hsa-mir-589-5p	-0.042	0.86		1.6	4.3e-07		0.0093	0.97		0.36	0.14		-0.068	0.99		0.082	0.93
hsa-mir-654-3p	-1.5	1.7e-08		4.7	7.1e-17		0.061	0.79		-0.78	0.00012		0.039	0.99		0.35	0.28
hsa-mir-744-5p	-0.39	0.012		2.5	3.1e-13		-0.1	0.64		1.1	1e-06		0.1	0.99		0.32	0.28
hsa-mir-767-5p	-1	0.00036		2.2	1.4e-08		-0.025	0.97		0.095	0.72		0.2	0.99		-0.0029	0.99
hsa-mir-769-5p	-1.1	5e-06		3.1	1.6e-13		0.64	0.0054		-1.6	1.1e-07		-0.049	0.99		0.087	0.89
hsa-mir-889-5p	-1.4	0.33		7.4	4.2e-05		-0.95	0.66		-6	0.00077		-0.018	0.99		0.48	0.93
hsa-mir-92a-1-3p	-1.5	9.4e-10		3.6	1.6e-16		-0.3	0.068		-0.47	0.002		-0.0036	0.99		0.35	0.15
hsa-mir-92b-3p	-1.9	8.5e-11		5.2	2.2e-18		-0.12	0.53		-0.54	0.0011		-0.055	0.99		0.25	0.4
hsa-mir-93-5p	-0.83	2.2e-05		1.4	7.1e-09		-0.2	0.34		0.27	0.093		0.18	0.99		-0.066	0.89
hsa-mir-941-1-5p	0.088	0.46		1.7	4.9e-12		-0.045	0.79		-0.16	0.2		-0.2	0.99		0.19	0.5
hsa-mir-98-5p	-1.9	2.3e-08		3.5	3.6e-13		-0.24	0.4		-1.3	4.2e-06		-0.093	0.99		-0.031	0.94
hsa-mir-99a-5p	-1.9	2.4e-09		4.2	1.5e-15		-0.73	0.0025		-1.1	1.4e-05		0.034	0.99		0.27	0.54
hsa-mir-99b-5p	-1	5.1e-06		3	9.5e-14		-0.42	0.044		-0.79	0.00016		0.24	0.99		0.3	0.4
