# Supplementary material for: Quantitative Analysis of MicroRNAs in Vaccinia virus Infection Reveals Diversity in Their Susceptibility to Modification and Suppression
Source: PLoS One. 2015 Jul 10;10(7):e0131787. doi: 10.1371/journal.pone.0131787 (PMC4498801; doi:10.1371/journal.pone.0131787)
Supplement: S4 Table — (XLSX) [file pone.0131787.s009.xlsx]

## Sheet: Table S4
Table S4. Average read number (n=3) and SD of six miRNAs which increase in amount in response to VACV infection
	miRNA	U6 unmodified reads Mean	U6 unmodified reads SD	I6 unmodified reads Mean	I6 unmodified reads SD
	hsa-mir-27a-5p	56.3333	8.0829	197.667	23.2881
	hsa-mir-92a-1-5p	29	10.4403	42.3333	9.0185
	hsa-mir-501-3p	24.3333	7.76745	34	7.93725
	hsa-mir-132-3p	16.3333	2.08167	29.6667	3.05505
	hsa-mir-203a-5p	8	0	35.3333	12.3423
	hsa-mir-132-5p	5.66667	1.1547	69.3333	14.4684
