# Supplementary material for: Quantitative Analysis of MicroRNAs in Vaccinia virus Infection Reveals Diversity in Their Susceptibility to Modification and Suppression
Source: PLoS One. 2015 Jul 10;10(7):e0131787. doi: 10.1371/journal.pone.0131787 (PMC4498801; doi:10.1371/journal.pone.0131787)
Supplement: S5 Table — (XLSX) [file pone.0131787.s010.xlsx]

## Sheet: Table S5
Table S5: Abundance and modifications of the 107 most abundant miRNAs at 6 and 24 hpi
	uninfected 6 hrs			6 hrs			24 hrs
	unmodified	modified <3 As	modified>3As	unmodified	modified <3 A	modified >/= 3 A	unmodified	modified <3 As	modified>3As
hsa-let-7i-5p	0.920122	0.0798036	7.42513e-05	0.18581	0.0965597	0.0259632	0.0244947	0.0488739	0.00744163
hsa-mir-92a-1-3p	0.571261	0.402965	0.0257744	0.205637	0.678508	0.85112	0.0465655	0.602693	0.475455
hsa-mir-22-3p	0.990155	0.00982204	2.32474e-05	0.639874	0.0222013	0.00103451	0.1174	0.0152852	0.00103451
hsa-mir-21-5p	0.900918	0.0984714	0.000610941	0.768026	0.16752	0.0609474	0.333879	0.0844442	0.0496939
hsa-mir-191-5p	0.990024	0.00988626	9.01483e-05	0.48001	0.0295085	0.0700002	0.208693	0.0102919	0.0165272
hsa-mir-27b-3p	0.876303	0.123256	0.000440883	0.227515	0.0417689	0.0378585	0.0211624	0.0167344	0.0148559
hsa-mir-30a-5p	0.967515	0.0317937	0.000691638	0.422029	0.0659217	0.00719735	0.151036	0.0716061	0.00289623
hsa-let-7a-1-5p	0.956428	0.0435104	6.15422e-05	0.253923	0.140993	0.220198	0.0941904	0.0606191	0.0589267
hsa-mir-143-3p	0.7567	0.243196	0.000104004	0.239071	0.0549835	0.0161206	0.0223609	0.0105738	0.00540822
hsa-mir-181a-1-5p	0.976316	0.023243	0.000440626	0.350408	0.0225453	0.011236	0.160682	0.0117867	0.00352501
hsa-mir-182-5p	0.941983	0.0572257	0.000791139	0.577494	0.153293	0.148207	0.27656	0.0507083	0.0448312
hsa-mir-26a-1-5p	0.951185	0.0484203	0.000394374	0.451689	0.0297095	0.00560887	0.149336	0.018185	0.00267298
hsa-mir-92b-3p	0.757111	0.230861	0.012028	0.207455	0.172563	0.130736	0.0254104	0.0815409	0.0728179
hsa-mir-100-5p	0.949695	0.0503046	0	0.33049	0.33107	0.162866	0.0743255	0.128576	0.0326081
hsa-mir-16-1-5p	0.997387	0.00261275	0	0.894681	0.0113841	0.00105754	0.177605	0.0111975	0.00230171
hsa-mir-31-5p	0.981244	0.0187558	0	0.288146	0.0254973	0.00981177	0.100521	0.0143506	0.00287011
hsa-mir-99b-5p	0.889809	0.107545	0.00264622	0.455761	0.454471	0.435948	0.0965531	0.308454	0.161623
hsa-mir-186-5p	0.979076	0.0205842	0.000339674	0.52894	0.0305027	0.169361	0.277989	0.0243886	0.102717
hsa-mir-10a-5p	0.960281	0.039571	0.000147929	0.536095	0.243639	0.1125	0.171006	0.176109	0.0830621
hsa-mir-151a-3p	0.684589	0.307774	0.00763763	0.240169	0.190638	0.196612	0.0684362	0.0747126	0.0807623
hsa-mir-30d-5p	0.96712	0.0317327	0.00114696	0.381633	0.0672886	0.0441964	0.173956	0.0789876	0.0220217
hsa-mir-127-3p	0.808203	0.187968	0.00382914	0.332029	0.111641	0.169929	0.0599047	0.0579476	0.047226
hsa-mir-181b-1-5p	0.904476	0.094897	0.000626679	0.191047	0.0905998	0.0241719	0.0617726	0.0316025	0.00626679
hsa-mir-10b-5p	0.97028	0.0297199	0	0.667556	0.238522	0.142789	0.195275	0.182987	0.107925
hsa-let-7b-5p	0.79926	0.194781	0.0059585	0.157078	0.0724265	0.0626669	0.0389357	0.0289706	0.0162318
hsa-mir-378a-3p	0.778223	0.220927	0.000849721	0.362467	0.172979	0.0428502	0.055596	0.0945618	0.015295
hsa-mir-28-3p	0.645257	0.328042	0.0267011	0.14741	0.134736	0.0877323	0.0297773	0.0614003	0.0265781
hsa-mir-25-3p	0.905266	0.0857712	0.00896303	0.538778	0.0895058	0.134943	0.129092	0.0847753	0.114652
hsa-let-7g-5p	0.953704	0.0462963	0	0.285342	0.129369	0.168753	0.0676839	0.0740741	0.0572509
hsa-mir-125a-5p	0.773033	0.224727	0.00224067	0.786213	0.290629	0.107816	0.306313	0.115592	0.0409912
hsa-mir-151a-5p	0.993902	0.00424178	0.00185578	0.516835	0.00437434	0.115986	0.116914	0.00185578	0.0711824
hsa-mir-21-3p	0.971642	0.0280868	0.00027137	0.44559	0.0188602	0.00705563	0.0493894	0.00488467	0.00298507
hsa-mir-423-3p	0.842447	0.156009	0.00154464	0.223664	0.137473	0.0498919	0.0634847	0.0653383	0.0185357
hsa-let-7c-5p	0.971711	0.0282885	0	0.233538	0.0504479	0.0539054	0.062392	0.0242024	0.0105296
hsa-mir-224-5p	0.920268	0.0758197	0.00391207	0.207712	0.30272	0.471498	0.0638972	0.0663189	0.115499
hsa-mir-148b-3p	0.102457	0.897543	0	0.0434007	0.319659	1.11356	0.0118906	0.106025	0.387634
hsa-let-7e-5p	0.888819	0.110134	0.0010469	0.199539	0.128141	0.311558	0.0665829	0.0596734	0.0661642
hsa-mir-222-3p	0.941509	0.0584906	0	0.227044	0.0161426	0.0259958	0.110901	0.00356394	0.00398323
hsa-mir-423-5p	0.964879	0.033244	0.00187668	0.504826	0.0967828	0.428954	0.19437	0.0447721	0.163003
hsa-mir-30e-5p	0.964027	0.0359732	0	0.40937	0.0170106	0.00390407	0.184607	0.0147797	0.00111545
hsa-mir-99a-5p	0.990414	0.00958565	0	0.269326	0.0423624	0.0238095	0.0640074	0.0151515	0.00371058
hsa-mir-27a-3p	0.869202	0.130179	0.000618429	0.230365	0.0219542	0.0445269	0.0315399	0.0021645	0.0108225
hsa-mir-941-1-5p	0.916115	0.0838852	0	0.964049	0.126143	0.102176	0.334595	0.081047	0.0983917
hsa-mir-125b-1-5p	0.669153	0.320678	0.0101695	0.587458	0.460678	0.323051	0.174915	0.297966	0.254237
hsa-mir-23a-3p	0.865535	0.11545	0.0190153	0.131409	0.0101868	0.560951	0.040747	0.00203735	0.16129
hsa-mir-26b-5p	0.869535	0.130465	0	0.23907	0.208536	0.0728661	0.09195	0.129771	0.0215128
hsa-mir-30a-3p	0.938072	0.0619282	0	0.479592	0.0700211	0.00070373	0.075651	0.0513723	0.00070373
hsa-mir-103a-1-3p	0.822947	0.177053	0	0.39956	0.11437	0.168255	0.173021	0.0524194	0.0568182
hsa-let-7d-5p	0.960651	0.0393492	0	0.205827	0.103292	0.264094	0.0658343	0.0355656	0.035944
hsa-mir-183-5p	0.982831	0.017169	0	0.500954	0.193056	0.16177	0.152995	0.0930942	0.110645
hsa-mir-93-5p	0.921949	0.0780507	0	0.534469	0.278526	0.0839937	0.356973	0.126387	0.0360539
hsa-mir-654-3p	0.91451	0.0854898	0	0.328558	0.0683919	0.0231054	0.0360444	0.0143253	0.0161738
hsa-mir-98-5p	0.928641	0.0713587	0	0.246334	0.183773	0.15738	0.0723363	0.0752688	0.0420332
hsa-mir-181a-2-3p	0.950668	0.049332	0	0.588386	0.179856	0.0339157	0.133094	0.242035	0.0441932
hsa-mir-30c-1-5p	0.954447	0.0455531	0	0.4859	0.021692	0.0010846	0.356833	0.0173536	0.0021692
hsa-mir-320a-5p	0.745132	0.239977	0.0148912	0.348797	0.0744559	0.103093	0.190722	0.0509737	0.0114548
hsa-mir-221-3p	0.85896	0.14104	0	0.269942	0.0901734	0.154913	0.147399	0.0705202	0.0352601
hsa-mir-125b-2-3p	0.977189	0.0228113	0	0.341554	0.0104809	0	0.122072	0.00924784	0
hsa-mir-23b-3p	0.435061	0.564939	0	0.0556622	0.108765	0.120921	0.024952	0.0383877	0.021753
hsa-mir-24-1-3p	0.809211	0.190789	0	0.648684	0.172368	0.0157895	0.0953947	0.0828947	0.00131579
hsa-mir-484-5p	0.681943	0.233242	0.0848153	0.356361	0.0813953	0.25171	0.185363	0.0458276	0.162791
hsa-mir-409-3p	0.976536	0.0234645	0	0.511387	0.0131125	0.0559006	0.0793651	0.00552105	0.0144928
hsa-mir-130a-3p	0.847087	0.152913	0	0.173948	0.0307443	0	0.0218447	0.0315534	0
hsa-mir-410-5p	0.9967	0.00330033	0	0.430693	0.00742574	0.0049505	0.0577558	0.0049505	0.00412541
hsa-mir-381-3p	0.991653	0.00834725	0	0.289649	0.0217028	0.0066778	0.0692821	0.0158598	0
hsa-mir-411-5p	1	0	0	0.775566	0.00995475	0	0.080543	0.00542986	0.00542986
hsa-mir-29a-3p	0.853128	0.140526	0.00634633	0.212149	0.260199	1.21759	0.0625567	0.148685	0.592022
hsa-mir-125b-1-3p	0.549309	0.450691	0	0.270046	0.2553	0.00276498	0.0442396	0.0442396	0
hsa-mir-19b-1-3p	0.94768	0.0523198	0	0.975321	0.151037	0.0167818	0.564659	0.13228	0.0246792
hsa-mir-582-3p	0.9556	0.0443996	0	0.465187	0.049445	0	0.0716448	0.0221998	0
hsa-mir-15b-5p	0.997945	0.0020555	0	0.482014	0.012333	0.0380267	0.146968	0.0184995	0.04111
hsa-mir-130b-3p	0.487474	0.512526	0	0.110647	0.0845511	0	0.00730689	0.0229645	0
hsa-mir-155-5p	0.862445	0.137555	0	0.311135	0.0545852	0.00218341	0.165939	0.040393	0.00218341
hsa-mir-425-5p	0.94843	0.0515695	0	0.467489	0.0661435	0.0123318	0.383408	0.0179372	0.00672646
hsa-mir-17-5p	0.930556	0.0694444	0	0.465278	0.165509	0.0983796	0.396991	0.0763889	0.0462963
hsa-mir-301a-3p	0.942957	0.0570431	0	0.728754	0.0104773	0	0.413271	0.00232829	0
hsa-mir-421-5p	0.742925	0.257075	0	0.310142	0.115566	0.00235849	0.0507075	0.0153302	0
hsa-mir-744-5p	0.982906	0.014652	0.002442	0.749695	0.032967	0.034188	0.14652	0.019536	0.020757
hsa-mir-452-5p	0.964373	0.0356265	0	0.437346	0.0786241	0.179361	0.0761671	0.012285	0.0135135
hsa-mir-28-5p	0.80305	0.19695	0	0.39136	0.983482	0.0622618	0.0711563	0.552732	0.0279543
hsa-mir-345-5p	0.94526	0.0547397	0	0.445928	0.00934579	0	0.0747664	0.00267023	0
hsa-mir-1307-3p	0.885845	0.114155	0	0.246575	0.0761035	0.00761035	0.042618	0.0167428	0
hsa-mir-181c-5p	1	0	0	0.223602	0.00621118	0.00310559	0.153727	0.00310559	0
hsa-mir-181a-1-3p	0.903577	0.096423	0	0.435459	0.175739	0.0264386	0.0730949	0.0979782	0.0248834
hsa-mir-192-5p	0.976303	0.0236967	0	1.17536	0.0347551	0.0916272	0.292259	0.0157978	0.0584518
hsa-mir-204-5p	0.945902	0.0540984	0	0.54918	0.0278689	0	0.162295	0.0147541	0
hsa-mir-140-3p	0.923611	0.0763889	0	0.300347	0.0329861	0.00520833	0.0763889	0.0451389	0.00694444
hsa-mir-128-1-5p	0.871429	0.1125	0.0160714	0.15	0.139286	0.753571	0.0375	0.0910714	0.207143
hsa-mir-148a-3p	0.930841	0.0691589	0	0.299065	0.143925	0.904673	0.102804	0.0747664	0.360748
hsa-mir-27b-5p	0.981633	0.0183673	0	0.663265	0	0	0.114286	0.00408163	0
hsa-mir-361-5p	0.920082	0.079918	0	0.35041	0.0696721	0.00409836	0.0778689	0.0819672	0.00409836
hsa-mir-769-5p	0.895397	0.104603	0	0.416318	0.0753138	0	0.10251	0.0188285	0
hsa-mir-193b-3p	0.952618	0.042394	0.00498753	0.229426	0.0224439	0.0773067	0.0922693	0.032419	0.042394
hsa-mir-500a-3p	0.861809	0.133166	0.00502513	0.635678	0.329146	0.856784	0.288945	0.128141	0.223618
hsa-mir-181d-5p	0.941327	0.0586735	0	0.295918	0.0790816	0	0.0918367	0.0102041	0
hsa-mir-767-5p	0.920918	0.0790816	0	0.454082	0.170918	0.0127551	0.234694	0.147959	0
hsa-mir-30b-5p	0.994872	0.00512821	0	0.676923	0.0307692	0.00512821	0.248718	0.0307692	0.0153846
hsa-mir-136-3p	1	0	0	0.484127	0.015873	0	0.0608466	0.00529101	0
hsa-mir-889-5p	1	0	0	0.393617	0.0984043	1.26862	0.0292553	0.0585106	0.726064
hsa-mir-30e-3p	0.874667	0.125333	0	0.810667	0.112	0.00533333	0.28	0.0746667	0
hsa-mir-138-1-5p	0.969359	0.0167131	0.0139276	0.51532	0.0194986	0.0334262	0.130919	0	0.0139276
hsa-mir-454-3p	0.988636	0.0113636	0	0.267045	0.0255682	0	0.147727	0.0142045	0
hsa-mir-20a-5p	0.95942	0.0405797	0	0.649275	0.263768	0.263768	0.466667	0.118841	0.104348
hsa-mir-19a-3p	0.937908	0.0620915	0	1.08497	0.22549	0.00653595	0.529412	0.22549	0
hsa-mir-589-5p	0.960854	0.0284698	0.0106762	0.932384	0.149466	0.220641	0.348754	0.117438	0.13879
hsa-mir-146b-5p	0.992453	0.00754717	0	0.622642	0.00754717	0.0377358	0.279245	0	0
hsa-mir-27a-5p	1	0	0	3.50888	0.0769231	0	0.863905	0.0769231	0
