# Supplementary material for: Quantitative Analysis of MicroRNAs in Vaccinia virus Infection Reveals Diversity in Their Susceptibility to Modification and Suppression
Source: PLoS One. 2015 Jul 10;10(7):e0131787. doi: 10.1371/journal.pone.0131787 (PMC4498801; doi:10.1371/journal.pone.0131787)
Supplement: S6 Table — (XLSX) [file pone.0131787.s011.xlsx]

## Sheet: Table S6
Table S6. Mean, median and standard deviation of unmodified and modified miRNA reads, presented as reads or as abundance (% of total)
miRNA	RP01-3 - uninfected 6 hour unmodified reads Mean	RP01-3 - uninfected 6 hour unmodified reads Median	RP01-3 - uninfected 6 hour unmodified reads SD	RP04-6 - uninfected 6 hour + ARAC unmodified reads Mean	RP04-6 - uninfected 6 hour + ARAC unmodified reads Median	RP04-6 - uninfected 6 hour + ARAC unmodified reads SD	RP07-9 - infected 6 hour unmodified reads Mean	RP07-9 - infected 6 hour unmodified reads Median	RP07-9 - infected 6 hour unmodified reads SD	RP10-12 - infected 6 hour + ARAC unmodified reads Mean	RP10-12 - infected 6 hour + ARAC unmodified reads Median	RP10-12 - infected 6 hour + ARAC unmodified reads SD	RP13-15 - uninfected 24 hour unmodified reads Mean	RP13-15 - uninfected 24 hour unmodified reads Median	RP13-15 - uninfected 24 hour unmodified reads SD	RP16-18 - uninfected 24 hour + ARAC unmodified reads Mean	RP16-18 - uninfected 24 hour + ARAC unmodified reads Median	RP16-18 - uninfected 24 hour + ARAC unmodified reads SD	RP19-21 - infected 24 hour unmodified reads Mean	RP19-21 - infected 24 hour unmodified reads Median	RP19-21 - infected 24 hour unmodified reads SD	RP22-24 - infected 24 hour + ARAC unmodified reads Mean	RP22-24 - infected 24 hour + ARAC unmodified reads Median	RP22-24 - infected 24 hour + ARAC unmodified reads SD	RP01-3 - uninfected 6 hour unmodified abundances Mean	RP01-3 - uninfected 6 hour unmodified abundances Median	RP01-3 - uninfected 6 hour unmodified abundances SD	RP04-6 - uninfected 6 hour + ARAC unmodified abundances Mean	RP04-6 - uninfected 6 hour + ARAC unmodified abundances Median	RP04-6 - uninfected 6 hour + ARAC unmodified abundances SD	RP07-9 - infected 6 hour unmodified abundances Mean	RP07-9 - infected 6 hour unmodified abundances Median	RP07-9 - infected 6 hour unmodified abundances SD	RP10-12 - infected 6 hour + ARAC unmodified abundances Mean	RP10-12 - infected 6 hour + ARAC unmodified abundances Median	RP10-12 - infected 6 hour + ARAC unmodified abundances SD	RP13-15 - uninfected 24 hour unmodified abundances Mean	RP13-15 - uninfected 24 hour unmodified abundances Median	RP13-15 - uninfected 24 hour unmodified abundances SD	RP16-18 - uninfected 24 hour + ARAC unmodified abundances Mean	RP16-18 - uninfected 24 hour + ARAC unmodified abundances Median	RP16-18 - uninfected 24 hour + ARAC unmodified abundances SD	RP19-21 - infected 24 hour unmodified abundances Mean	RP19-21 - infected 24 hour unmodified abundances Median	RP19-21 - infected 24 hour unmodified abundances SD	RP22-24 - infected 24 hour + ARAC unmodified abundances Mean	RP22-24 - infected 24 hour + ARAC unmodified abundances Median	RP22-24 - infected 24 hour + ARAC unmodified abundances SD	RP01-3 - uninfected 6 hour modified reads Mean
hsa-mir-21-5p	24577.3	23883	1713.47	25232.7	27367	5367.78	20952	18733	4951.62	27081.3	25405	3834.91	27045.3	26324	1513.9	19781	19613	4653.28	9108.33	8563	1699.92	13579.3	13952	1751	4.81932	4.71097	0.472033	4.88342	4.96074	0.22475	4.1214	4.07771	0.280467	4.50997	4.36372	0.260104	4.42946	4.22188	0.506912	4.38889	4.33895	0.708001	1.78888	1.85735	0.226672	2.36399	2.36653	0.193154	2703
hsa-let-7i-5p	37176	36474	1744.37	37353.7	40392	7393.56	7507.33	6051	2687.78	12096.7	11401	1516.32	36174.3	36978	1583.64	25724	24533	5916.11	989.667	1043	98.5004	2962	2812	271.144	7.28527	7.07976	0.520489	7.24859	7.26046	0.408865	1.44832	1.38348	0.154619	2.0163	1.97916	0.086287	5.91884	5.76726	0.555004	5.73197	5.84477	1.043	0.195008	0.190009	0.0114781	0.517092	0.522691	0.039824	3227.33
hsa-mir-22-3p	28394.7	27883	2337.88	25498	25492	6259	18349.7	15184	5857.66	24028.3	24204	2485.16	30298.3	32478	4059.12	22958.3	24248	4889.76	3366.67	3106	461.919	4754.33	4768	449.656	5.55345	5.60846	0.330818	4.93257	5.08999	0.557787	3.56075	3.48255	0.25484	4.01043	4.03865	0.155593	4.91628	4.87236	0.132749	5.06268	5.06457	0.0557382	0.661857	0.671103	0.0423065	0.828831	0.808746	0.0435882	282.333
hsa-mir-191-5p	21964.3	21946	1908.57	21516	24259	6232.01	10649.3	9121	3719	14298.3	13804	1194.83	29883.3	29681	7684.5	20406.3	20262	3868.52	4630	4686	1010.16	9372.67	9064	1240.15	4.294	4.32889	0.242521	4.10277	4.12061	0.289597	2.0562	2.01485	0.206559	2.3885	2.3939	0.0195582	4.79865	4.62919	0.657794	4.52377	4.60162	0.261644	0.911328	1.00534	0.172514	1.63749	1.68481	0.211553	221.333
hsa-mir-92a-1-3p	22851	22718	2413.25	23056.3	25446	4586.9	8225.67	7015	2975.82	11618	11564	536.044	27174	26164	6836.19	15352	15952	2332.61	1862.67	1934	285.757	2892	2968	156.512	4.47261	4.29702	0.461365	4.47121	4.39132	0.201193	1.58519	1.54963	0.178734	1.94465	1.98274	0.071958	4.39572	3.9753	0.85035	3.41698	3.33182	0.198836	0.365493	0.377339	0.0259179	0.506112	0.50664	0.0458424	17150
hsa-let-7f-1-5p	20252.7	19231	2461.05	20046.3	20647	7320.51	5892.33	4272	3022.93	11414	11480	611.676	18646.7	20124	3085.73	14431.7	13873	2517.92	1348	1361	122.02	3543.67	3470	140.785	3.97489	3.79335	0.59388	3.79169	3.50708	0.687921	1.11007	0.949935	0.282783	1.90998	1.92885	0.0697309	3.01643	3.03841	0.134546	3.23391	3.49078	0.53199	0.265514	0.264624	0.0039048	0.619165	0.626705	0.0275993	927.333
hsa-mir-30a-5p	14921.3	14923	877.501	15332.3	15646	3171.16	6508.67	5587	1770.62	8932.67	8170	1660.05	18246.3	18617	1100.84	14024.7	14466	2529.05	2329.33	2148	328.033	4718.33	4820	691.131	2.92467	3.00165	0.23947	2.98002	3.11437	0.290054	1.27183	1.27185	0.0376406	1.48413	1.40081	0.149317	2.98074	2.90359	0.225969	3.12117	3.22384	0.347094	0.457811	0.462441	0.0299745	0.820986	0.817566	0.0825792	501
hsa-mir-27b-3p	15238.3	15361	1041.43	14671	14700	3017.6	3956.33	2959	2162.94	9199.33	8464	1332.96	18369.7	17048	3031.86	12601	13845	2424.51	368	362	63.2139	1521.67	1658	253.654	2.9819	3.06662	0.167167	2.856	3.00209	0.321776	0.741022	0.65365	0.215046	1.53217	1.51557	0.101929	2.98257	3.08586	0.28637	2.78983	2.7969	0.169468	0.0724448	0.0777612	0.0098722	0.264478	0.281229	0.0312308	2151
hsa-let-7a-1-5p	10360.7	10540	357.497	11530	12196	3279.12	2750.67	2363	721.385	4050.33	4015	271.728	14673.3	15656	3143.39	10236.7	10090	1955.13	1020.33	658	683.755	1343	1386	188.221	2.02892	1.9936	0.0895105	2.20672	2.108	0.203329	0.538326	0.544236	0.0143242	0.677192	0.680075	0.0128986	2.43647	2.29626	0.776196	2.28401	2.38394	0.338123	0.201776	0.128841	0.135916	0.233703	0.235093	0.0216977	472
hsa-mir-181a-1-5p	8863	8994	1170.01	9221.67	8914	1519.05	3181	2699	1033.09	6135	6144	828.537	13906	14232	3433.63	9575.33	10423	2164.77	1458.67	1337	220.328	1962.67	2047	193.789	1.73384	1.70118	0.216705	1.81305	1.84654	0.289605	0.617661	0.636988	0.063084	1.02219	1.05344	0.0632592	2.24258	2.0874	0.381422	2.10696	2.11472	0.0742283	0.286523	0.287616	0.0209687	0.341982	0.347211	0.0163911	215
hsa-mir-182-5p	8334.67	8438	399.161	9176.67	9577	2278.04	5109.67	4829	1281.27	6551.67	6272	583.173	11439	11290	1652.55	8164.67	8651	1528.67	2447	2436	613.574	1867	1766	208.713	1.63083	1.64027	0.0391591	1.76845	1.77893	0.136763	1.00187	0.996723	0.062454	1.09417	1.1032	0.0162739	1.85594	1.87666	0.0866176	1.80734	1.8069	0.0325103	0.480755	0.52838	0.10119	0.325742	0.321199	0.0296364	513.333
hsa-mir-26a-1-5p	7235.67	7021	423.937	7031	7951	1966.62	3436	3066	1285.57	4896.33	4671	517.226	9716.67	9991	1564.64	7463.67	7380	1648.09	1136	1021	245.599	1658.33	1727	210.571	1.41548	1.41222	0.0439392	1.34312	1.34523	0.0795076	0.661096	0.677286	0.0933034	0.816971	0.811148	0.0196579	1.57269	1.55824	0.0534112	1.64742	1.67095	0.0964067	0.222536	0.22146	0.031007	0.288697	0.292045	0.0228872	371.333
hsa-mir-143-3p	7275.67	7359	365.202	7170	7658	1706.17	2298.67	1599	1231.83	6170.67	6017	1214.81	8265.33	7360	2092.44	5973.67	6064	1068.37	215	234	36.428	1401.33	1423	119.976	1.4251	1.39193	0.0900891	1.38257	1.39484	0.0814786	0.431685	0.37195	0.120049	1.02704	1.07741	0.144446	1.3401	1.39998	0.258296	1.3313	1.3869	0.164508	0.0426144	0.0419265	0.0086855	0.244329	0.241368	0.00971551	2339.33
hsa-mir-16-1-5p	5344.33	5497	474.78	5506.67	6178	1364.1	4794	3907	1570.23	6255	6127	522.885	7310.33	7327	806.129	5562	5633	720.13	951.667	995	92.0018	2022.67	2039	50.5206	1.04675	1.03974	0.101264	1.05821	1.04525	0.0258222	0.929277	0.912882	0.0757524	1.04484	1.04402	0.00531709	1.1892	1.1892	0.0464418	1.24275	1.18022	0.111513	0.187594	0.183501	0.0119021	0.353385	0.348865	0.0105455	14
hsa-mir-186-5p	4804	4853	236.341	4641	4283	1123.62	2595.33	2124	883.896	3925	3520	841.118	5583.67	5970	744.869	3680	3849	771.51	1364	1257	268.028	2574.67	2689	250.867	0.939953	0.948	0.0224437	0.905378	0.989324	0.156655	0.501985	0.48311	0.0452802	0.651165	0.603533	0.0836727	0.906035	0.898766	0.0223444	0.812032	0.809382	0.00970898	0.267607	0.272649	0.0342336	0.448648	0.454725	0.0211693	102.667
hsa-mir-100-5p	5456	5211	539.017	5161.67	5435	774.082	1898.67	1668	802.268	3298.67	3289	385.591	6256	6195	602.819	4111	4142	1405.76	427	413	115.637	771	826	156.904	1.06655	1.04815	0.0748369	1.01078	0.974872	0.110035	0.36262	0.368465	0.067943	0.551046	0.563891	0.0456836	1.01929	1.01011	0.0582259	0.890692	0.865121	0.138092	0.0837274	0.0895816	0.0182829	0.133854	0.139681	0.0211402	289
hsa-mir-10a-5p	4327.67	4280	378.756	4080.33	4609	1053.67	2416	2206	728.08	3249.33	3184	247.553	6851.33	6253	1594.07	4085.67	4242	764.582	770.667	758	212.284	627.667	660	138.363	0.846021	0.844238	0.0473957	0.782488	0.782881	0.0239006	0.469992	0.48731	0.0360123	0.543351	0.538517	0.0247202	1.10616	1.07338	0.15002	0.904679	0.899721	0.0215816	0.151205	0.164414	0.0345508	0.108931	0.11161	0.0192539	179
hsa-mir-92b-3p	4658	4777	428.09	4906.33	5204	1182.93	1276.33	1204	411.298	1603	1587	52.8488	7016.33	7460	1675.16	4355.67	5017	1270.42	156.333	164	23.4592	255.333	243	30.4357	0.910677	0.942272	0.060091	0.94576	0.953084	0.0584965	0.247687	0.263271	0.0293572	0.26922	0.267475	0.027549	1.13014	1.09415	0.168769	0.949171	0.975139	0.113932	0.0306874	0.0313553	0.00223204	0.0445866	0.0451685	0.00491992	1494.33
hsa-mir-31-5p	4900.33	5035	267.736	4767.67	5131	796.764	1439	1290	393.272	1865.33	1773	261.049	5486	5507	261.134	3711.33	3515	823.25	502	470	79.019	692.667	707	92.3381	0.95942	0.959727	0.0534865	0.93026	0.899752	0.0785432	0.281805	0.288694	0.0267639	0.310928	0.317476	0.0232215	0.898098	0.894613	0.0921804	0.821067	0.856724	0.0756639	0.0985143	0.0963057	0.00672955	0.120576	0.119921	0.0105068	93.6667
hsa-mir-30d-5p	4216	4370	400.838	4331.67	4838	1053.13	1663.67	1475	415.476	2193	2148	277.253	4853	4738	456.496	3492.33	3746	645.06	758.333	777	103.273	1376.67	1436	139.787	0.824684	0.826568	0.0672647	0.833178	0.825583	0.0195735	0.326109	0.325831	0.00151935	0.365489	0.368293	0.0167061	0.793192	0.835347	0.085392	0.773346	0.78241	0.0196721	0.149415	0.140337	0.0167026	0.239852	0.243574	0.0122101	143.333
hsa-mir-99b-5p	4371.33	4226	682.702	3697.67	4024	618.806	2239	1987	946.504	3372.33	3331	106.214	4685	5233	1137.71	2801.67	2401	899.611	474.333	411	114.932	910.667	931	89.2543	0.853326	0.833586	0.105678	0.721332	0.691141	0.0590222	0.427664	0.438933	0.0818168	0.564903	0.571128	0.0283756	0.752378	0.798615	0.0956851	0.61508	0.619442	0.111478	0.0927293	0.0891478	0.0145721	0.158714	0.157437	0.00830617	541.333
hsa-mir-10b-5p	3395.33	3289	442.195	3338.33	3598	771.979	2336	2237	606.59	2977.33	2930	182.659	4728.33	4321	1027.46	2520.33	2592	466.646	683.333	750	154.215	1042	1088	148.445	0.663161	0.648761	0.0649239	0.644108	0.653377	0.0294353	0.457583	0.457316	0.036442	0.498204	0.485934	0.0229228	0.764472	0.754583	0.0958767	0.558359	0.557033	0.0176792	0.135088	0.142084	0.0316737	0.181305	0.183987	0.0172907	104
hsa-mir-127-3p	3166	3150	635.151	3031.33	3057	608.906	1300.67	1149	429.097	1947.33	1933	92.3381	4274.33	3964	866.246	2210	2375	452.647	234.667	248	55.2208	743	752	16.4621	0.617501	0.621343	0.104931	0.590266	0.616079	0.0641661	0.251884	0.253817	0.0225234	0.3261	0.319427	0.0176616	0.691538	0.685915	0.0762612	0.487877	0.48426	0.00709823	0.0462702	0.0505269	0.0103306	0.129822	0.127723	0.00412639	751.333
hsa-mir-181b-1-5p	3367.67	3346	108.14	3669.33	4216	964.227	711.333	615	245.133	962.667	963	102.5	3994.33	4120	435.323	2865.33	3057	461.392	230	225	31.7962	246.667	256	16.1658	0.659481	0.658138	0.0272949	0.70298	0.716126	0.023258	0.137442	0.135855	0.013457	0.160894	0.162793	0.0125987	0.64956	0.642574	0.0158049	0.637755	0.66707	0.0519048	0.0451669	0.044601	0.00191569	0.0431831	0.043291	0.00445685	355.667
hsa-mir-151a-3p	3017.67	2969	223.019	2865.67	3180	563.601	1058.67	877	376.906	1585.33	1537	166.836	3639.33	3635	757.509	2356.33	2613	523.531	301.667	299	67.0398	494	514	36.3868	0.59009	0.585641	0.0247913	0.555945	0.543889	0.0261266	0.204232	0.193731	0.0210847	0.264733	0.270711	0.014433	0.586904	0.566931	0.0513126	0.518907	0.510724	0.0238447	0.05931	0.0648545	0.0108739	0.0865003	0.0875236	0.00959404	1390.33
hsa-mir-25-3p	2424	2414	206.182	2375.67	2599	525.861	1442.67	1243	514.432	1977.67	1863	209.967	3141	3279	333.173	2119.33	2099	359.931	345.667	340	60.6987	563.333	550	44.5234	0.473902	0.476166	0.0257049	0.458925	0.46578	0.0152378	0.27824	0.274581	0.0305372	0.330011	0.331263	0.0100172	0.510925	0.511408	0.0145063	0.471222	0.470463	0.0331992	0.0677158	0.0673971	0.0054137	0.0987843	0.0932907	0.0132931	253.667
hsa-mir-125a-5p	1955	1968	166.88	2020	2126	411.373	1988.33	1965	603.338	2171	2105	140.182	2944	3299	722.206	1940.67	1813	647.016	774.667	715	138.5	433	444	69.1592	0.382224	0.388192	0.0214364	0.392003	0.400642	0.0275963	0.387479	0.398658	0.0530749	0.363112	0.356464	0.0119645	0.472687	0.50161	0.0616219	0.422639	0.389861	0.0666972	0.152086	0.155087	0.0167862	0.0753149	0.0750828	0.0087027	574
hsa-mir-151a-5p	2499.33	2437	263.098	2340.33	2515	629.446	1299.67	993	588.352	2262	2165	177.62	2851.67	2920	634.267	2004.67	2057	480.642	294	304	51.7301	544.667	568	89.3159	0.488626	0.490184	0.0395159	0.448702	0.43435	0.0312591	0.247103	0.219356	0.0483542	0.378029	0.377099	0.00920849	0.45903	0.455417	0.0451352	0.440614	0.429636	0.0206325	0.058012	0.0609189	0.00971248	0.094706	0.0960519	0.0111919	15.3333
hsa-let-7b-5p	2593.33	2528	204.964	2545.33	2904	926.612	509.667	412	224.077	745.333	753	105.709	3663.33	3588	271.942	2412.67	2269	568.287	126.333	115	33.4714	163	173	36.0555	0.507191	0.508488	0.0274402	0.478738	0.493271	0.077563	0.0973626	0.0972356	0.0198897	0.124154	0.129108	0.00889665	0.601665	0.6184	0.0903639	0.538016	0.550425	0.103491	0.0249349	0.0216905	0.00658197	0.028285	0.0292552	0.00500774	651.333
hsa-let-7g-5p	2437.67	2375	132.613	2282.67	2550	543.75	729.333	534	346.151	1315.33	1318	72.037	2797	2808	217.709	1909.33	2020	394.809	173	168	27.8388	421.667	400	67.1739	0.476916	0.477713	0.0133882	0.43945	0.438318	0.00863779	0.138304	0.126029	0.0303885	0.220079	0.222394	0.00733996	0.456297	0.441329	0.0289024	0.422856	0.419521	0.0428065	0.0341477	0.0321019	0.00537013	0.0734322	0.0684034	0.00919551	118.333
hsa-mir-21-3p	2387	2285	201.405	2139.33	2025	426.162	1094.67	994	193.725	1180.67	1183	510.504	2841.67	2811	538.655	1830	1805	492.976	121.333	108	39.7157	283	266	49.7293	0.468063	0.445198	0.0512747	0.426887	0.443502	0.117964	0.217055	0.214717	0.0164931	0.194955	0.21183	0.0732837	0.464773	0.497943	0.0911509	0.40463	0.385012	0.0752067	0.0236696	0.0234257	0.00595493	0.0492666	0.0453544	0.00698124	69.6667
hsa-mir-378a-3p	2137	2133	157.038	2137.67	2089	500.777	995.333	837	307.737	1381.33	1313	196.617	2246.33	2273	275.968	1480	1582	329.077	152.667	149	30.6649	273.333	266	33.6056	0.41809	0.429037	0.0236467	0.415113	0.439905	0.0537532	0.193599	0.197539	0.0155082	0.230014	0.225125	0.0132656	0.36566	0.372441	0.0294806	0.326947	0.317136	0.0339088	0.0298597	0.0295358	0.003138	0.0477512	0.0494438	0.00570915	609
hsa-let-7c-5p	2061	2065	102.059	2084	2243	728.63	495.333	365	271.113	880.667	917	75.3813	2810.67	3072	458.718	1933.33	1659	694.406	132.333	105	50.8462	146	144	21.0713	0.403375	0.408745	0.015388	0.394054	0.380994	0.0606753	0.0930338	0.0861432	0.0277646	0.147324	0.142175	0.0107022	0.46637	0.480215	0.125468	0.428909	0.404406	0.129333	0.026194	0.0219074	0.010222	0.0254227	0.0243512	0.002702	60
hsa-mir-423-3p	1818	1855	115.052	1907	2087	493.279	482.667	414	225.965	756	753	55.5608	2197.33	1990	436.628	1402.33	1573	428.31	137	127	27.4044	187	184	9.84886	0.356069	0.350866	0.0259067	0.36598	0.356844	0.0178952	0.0915293	0.0914535	0.0210007	0.126361	0.125701	0.00248409	0.359529	0.378528	0.0728018	0.305772	0.297324	0.0495862	0.0270727	0.0251609	0.00552732	0.0327604	0.0311154	0.00352205	340
hsa-mir-28-3p	1748	1780	67	1954	1841	763.795	399.333	303	195.224	758.667	767	29.3995	1974.67	2078	411.84	1273.33	1392	266.603	80.6667	75	14.3643	161	168	25.2389	0.342607	0.351108	0.0234771	0.370826	0.33145	0.0849484	0.0754865	0.0669334	0.0174544	0.127169	0.124479	0.00912854	0.318905	0.304779	0.038638	0.280925	0.276068	0.00850123	0.0158412	0.0162679	0.00179051	0.0282723	0.0284961	0.00567277	961
hsa-mir-941-1-5p	968.333	959	164.199	1114.33	1166	230.877	1019	958	255.031	1233	1193	116.28	1406.67	1359	324.139	895.333	912	196.531	353.667	329	55.2932	445.667	428	44.2305	0.188983	0.189165	0.0261679	0.21622	0.223365	0.0165711	0.199793	0.198946	0.0114322	0.205974	0.208498	0.00917146	0.226623	0.211956	0.0262817	0.19742	0.197069	0.00711651	0.0695061	0.0713616	0.00634383	0.0777588	0.0767679	0.00593937	88.6667
hsa-mir-224-5p	1646.67	1628	84.5596	1636.67	1893	495.062	371.667	277	186.039	551.333	556	8.96289	1538.67	1643	311.876	1230.33	1260	266.74	114.333	104	18.7705	199	193	14	0.322221	0.32746	0.0103693	0.311206	0.321543	0.025665	0.0701373	0.0611899	0.0170049	0.0924862	0.092759	0.00721209	0.24845	0.240978	0.0269977	0.271346	0.270935	0.00838939	0.0224414	0.0223412	0.001878	0.0347679	0.0358746	0.00244896	142.667
hsa-let-7e-5p	1415	1427	52.0481	1475.33	1590	542.172	317.667	274	98.0833	425.667	413	33.828	1724.33	1721	180.023	1264.33	1241	186.1	106	88	47.6235	122.667	130	16.2891	0.277336	0.281478	0.0187503	0.27809	0.270076	0.0484916	0.0617165	0.0605272	0.00369148	0.0711209	0.0709259	0.000439825	0.28068	0.279552	0.0128657	0.283623	0.305153	0.0425869	0.0208889	0.0157672	0.00938128	0.021348	0.0219837	0.00178578	177
hsa-mir-30e-5p	1152.33	1175	117.649	1115	1142	199.872	489.333	388	175.514	757.333	692	149.149	1551.33	1566	40.0666	1071	1055	159.603	220.667	197	49.9032	419	399	63.4114	0.226161	0.231771	0.0298784	0.217633	0.220817	0.0229916	0.0944212	0.0915714	0.0104322	0.12575	0.118649	0.0139772	0.25493	0.234883	0.03722	0.240122	0.258575	0.0353067	0.0432029	0.0427302	0.00638403	0.0729811	0.0684034	0.00856452	43
hsa-mir-222-3p	1497	1504	166.61	1614.67	1695	475.616	361	299	115.269	402.333	405	6.4291	1182.67	1236	229.692	1223.33	1278	321.505	176.333	182	19.1398	315	332	38.4318	0.292751	0.302518	0.0274503	0.308647	0.292036	0.0324087	0.0700954	0.0705666	0.00581242	0.0675038	0.0677261	0.0054887	0.190804	0.192772	0.0128438	0.269396	0.250401	0.0407932	0.0346996	0.0344013	0.00125538	0.0552373	0.0563137	0.00892033	93
hsa-mir-423-5p	1199.67	1168	113.852	1059.33	958	576.716	627.667	508	231.046	810.333	843	72.7278	1267.33	1285	420.778	788.333	825	125.097	241.667	263	55.1845	185	203	38.3145	0.235371	0.23039	0.0291749	0.196603	0.162725	0.0765436	0.120886	0.11352	0.0139005	0.135554	0.130178	0.0104751	0.203245	0.18847	0.0528059	0.175273	0.172314	0.00872342	0.0472219	0.050706	0.00730603	0.032109	0.0343284	0.00516161	43.6667
hsa-mir-99a-5p	1067.67	1013	166.857	1045.67	1093	212.982	290.333	237	137.019	540.667	517	69.5869	1514	1538	335.644	910	971	145.434	69	78	17.3494	160.667	164	19.218	0.208421	0.199816	0.0257566	0.203027	0.209097	0.0159579	0.05501	0.0523538	0.0121874	0.0901741	0.0925747	0.00601568	0.243762	0.239874	0.0239633	0.202282	0.202808	0.0101764	0.0136552	0.0143339	0.00365036	0.0279805	0.0278176	0.00204374	10.3333
hsa-mir-27a-3p	937	914	83.8987	874	782	176.06	248.333	215	105.044	510.333	508	237.509	1192.33	1299	443.722	882.333	972	177.399	34	33	5.56776	123	120	14.7309	0.183166	0.180288	0.0105147	0.172963	0.182938	0.0398315	0.0474179	0.047494	0.00867461	0.0841443	0.0909631	0.034268	0.195918	0.230711	0.0748955	0.194943	0.193362	0.00741127	0.00669112	0.00715786	0.000816282	0.0214898	0.0223055	0.00252461	141
hsa-mir-93-5p	775.667	803	50.8462	691.667	700	137.689	449.667	349	180.456	590.667	569	91.4458	955.667	931	51.6269	734.667	784	117.074	300.333	298	49.5412	281.333	263	51.0327	0.151762	0.151884	0.0074823	0.134685	0.140134	0.0143273	0.0862302	0.0823671	0.0130494	0.0982879	0.0975598	0.00700104	0.156826	0.158304	0.0210427	0.163551	0.171061	0.0133044	0.0592104	0.05466	0.00900053	0.0490869	0.0488861	0.00814128	65.6667
hsa-mir-183-5p	858.667	827	64.6091	821.667	924	223.795	437.667	389	154.846	585.333	550	80.077	1022.33	1042	328.941	685	691	161.084	133.667	112	39.2726	193.667	210	30.9246	0.167911	0.164132	0.00743219	0.15719	0.156331	0.00819675	0.0844595	0.085931	0.00993506	0.0975566	0.0984837	0.00644177	0.163102	0.162515	0.0332923	0.150751	0.148586	0.00773819	0.0260443	0.0238595	0.00528557	0.033977	0.0356201	0.00659217	15
hsa-mir-26b-5p	835.333	827	18.9297	859	1001	251.165	229.667	208	96.3449	372.667	355	34.1223	1191.33	1121	126.176	911	936	143.147	88.3333	92	10.0167	233.333	235	15.5671	0.163522	0.163127	0.00165606	0.163641	0.169359	0.0113987	0.0439038	0.0459477	0.0086085	0.062242	0.0629773	0.00180828	0.194462	0.196097	0.0196384	0.203344	0.215892	0.0228936	0.0174051	0.0167017	0.00141118	0.040809	0.0419382	0.00357344	125.333
hsa-mir-30a-3p	888.667	864	57.1431	920.667	993	257.244	454.333	421	114.692	638.333	618	39.6274	944.667	1016	130.542	675	696	125.821	71.6667	67	8.96289	118	106	20.7846	0.173813	0.170569	0.00574398	0.176168	0.16867	0.013595	0.0890328	0.0891353	0.00401931	0.10676	0.105961	0.00269532	0.153227	0.151031	0.00455164	0.149503	0.149134	0.0043291	0.0141026	0.0145326	0.000886627	0.0207665	0.0179797	0.00487428	58.6667
hsa-mir-125b-1-5p	658	628	79.3725	678	705	147.367	577.667	572	134.589	694.333	687	46.4363	876	882	73.1847	610	704	187.585	172	162	51.7301	95.6667	102	20.2567	0.128546	0.123874	0.011345	0.131361	0.137044	0.0100555	0.113707	0.109505	0.0111582	0.116177	0.113726	0.00600023	0.143764	0.138749	0.0219331	0.132589	0.13836	0.0180433	0.0336555	0.0351386	0.00804071	0.0166034	0.0173012	0.00275249	325.333
hsa-mir-103a-1-3p	748.333	755	24.6847	733.333	799	195.935	363.333	334	100.271	359.667	355	44.1852	838.333	874	64.392	602	660	101.326	157.333	154	27.1539	241.667	219	65.9874	0.146467	0.145453	0.0021393	0.140573	0.135701	0.00889089	0.0712161	0.0727479	0.0084811	0.0599565	0.0608677	0.00267824	0.136765	0.136781	0.00856755	0.133704	0.137851	0.0075929	0.0308282	0.0305269	0.00236186	0.041967	0.0371467	0.00997564	161
hsa-mir-23a-3p	849.667	821	137.264	822.667	923	214.854	129	82	88.4251	264	266	29.0517	948	998	186.107	675.333	730	172.619	40	35	8.66025	92.6667	94	4.16333	0.165964	0.165138	0.0225915	0.157697	0.15678	0.00584349	0.0236524	0.018114	0.0101603	0.0440476	0.0446344	0.00192219	0.152905	0.155653	0.0106608	0.147932	0.152472	0.00909214	0.00782942	0.00759166	0.00103113	0.0161789	0.0162835	0.000247846	132
hsa-mir-181a-2-3p	616.667	625	42.1228	669	695	176.443	381.667	325	105.154	468.333	450	56.7656	695.333	715	39.3743	634.667	622	124.484	86.3333	84	12.6623	123	128	15.1327	0.120798	0.118216	0.00971888	0.128628	0.127237	0.0113366	0.0745883	0.0767029	0.00395462	0.0780731	0.0771563	0.00289948	0.113653	0.112451	0.00944311	0.140653	0.144598	0.00940797	0.0169454	0.016651	0.000863238	0.0214146	0.0217113	0.00158403	32
hsa-let-7d-5p	846.333	851	60.136	814.333	860	313.009	181.333	150	57.7697	232.333	236	36.6379	761	746	39.6863	615.667	616	138.5	58	54	21.2838	53.6667	63	17.9258	0.165814	0.160963	0.0142279	0.153254	0.146079	0.0302504	0.0351916	0.0344573	0.0025054	0.0386717	0.0404642	0.00341122	0.124537	0.118216	0.0126003	0.136652	0.136038	0.020532	0.011397	0.00967536	0.00408068	0.00927063	0.010686	0.0027207	34.6667
hsa-mir-30c-1-5p	586.667	619	63.9557	634.667	625	164.713	298.667	293	18.1751	233	228	23.8956	768.667	813	99.2287	541.667	501	162.854	219.333	222	56.0476	152.333	154	10.5987	0.114714	0.117081	0.0105453	0.122653	0.125649	0.0156285	0.0602476	0.0627362	0.0103737	0.0391925	0.0363492	0.00626673	0.124844	0.124591	0.00573222	0.118619	0.114933	0.0161386	0.0430764	0.0397765	0.0100046	0.0266456	0.0273951	0.00244233	28
hsa-mir-654-3p	659.667	678	33.5012	647	683	123.016	237	199	73.7496	269.333	265	69.6012	796.333	815	111.182	464	498	120.648	26	26	4	50	51	3.60555	0.12917	0.128241	0.00718695	0.12584	0.127055	0.0097326	0.0460842	0.0469658	0.00375052	0.0447367	0.0474512	0.00905538	0.12915	0.128776	0.00224916	0.101578	0.104015	0.00659259	0.00517554	0.00465851	0.00116275	0.00875948	0.00862438	0.0010312	61.6667
hsa-mir-98-5p	633.333	609	43.89	689.667	791	181.61	168	158	19.975	237.333	236	31.0215	652.667	677	128.243	486.333	445	105.273	49.3333	41	15.3079	138.333	144	13.4288	0.124173	0.120126	0.0119121	0.132116	0.133829	0.00453714	0.0335787	0.0349025	0.00383968	0.0395495	0.0404642	0.0021758	0.107146	0.112496	0.0247425	0.109015	0.116359	0.0221623	0.0097804	0.00889309	0.00315222	0.0241053	0.0244252	0.00111716	48.6667
hsa-mir-196a-2-5p	431.667	427	23.3524	368.333	400	140.208	503.333	416	170.673	631.333	611	74.6079	411.333	415	15.8219	252.667	253	28.5015	277	288	46.4866	159.333	160	4.04145	0.084466	0.0858878	0.00295352	0.0692399	0.0679437	0.0130634	0.0974742	0.0981797	0.0101045	0.105262	0.104761	0.00365309	0.0673349	0.0647253	0.00669785	0.0566134	0.0531138	0.00629756	0.0543026	0.0567979	0.00457675	0.0278382	0.0275642	0.000869068	0
hsa-mir-125b-2-3p	528.333	516	26.727	578.333	620	115.292	184.667	169	56.1635	259	258	37.51	728	736	94.255	471	519	100.955	66	63	6.08276	91.3333	90	5.1316	0.103374	0.10379	0.00259224	0.112234	0.113296	0.00686668	0.0359102	0.0373325	0.002904	0.0432201	0.0453987	0.00448335	0.1182	0.119835	0.00295431	0.103842	0.10188	0.00396135	0.0130116	0.0130796	0.000689995	0.0160027	0.0152658	0.00177757	12.3333
hsa-let-7f-2-5p	593	558	78.5812	591.333	577	211.864	222.667	193	63.8931	326.333	328	35.5293	525.667	568	93.0287	446.667	412	60.0444	71.6667	72	11.5036	122.333	114	15.3079	0.116402	0.110067	0.018636	0.112475	0.102371	0.0213891	0.0434044	0.0426341	0.00168186	0.0544492	0.0551816	0.00224666	0.084941	0.086535	0.0046534	0.10105	0.107775	0.0206507	0.0141274	0.0148714	0.00197011	0.021344	0.0211902	0.00225781	0
hsa-mir-409-3p	471.667	460	41.7413	526	558	164.353	247	205	84.2556	312.667	301	45.6326	547	590	88.6961	286	307	40.7799	38.3333	39	4.04145	110	117	13.8924	0.0922043	0.0907359	0.00519717	0.100177	0.0947814	0.0117863	0.0477611	0.0453137	0.00426402	0.052053	0.051609	0.00323518	0.0885651	0.086535	0.00523829	0.0637852	0.065166	0.00520583	0.00754362	0.00752528	0.000178748	0.0192761	0.0201847	0.0030299	11.3333
hsa-mir-24-1-3p	410	421	47.4658	378.333	341	101.298	328.667	331	29.5691	269.333	275	128.594	564	573	194.656	415	449	75.02	48.3333	49	3.05505	70.6667	65	23.029	0.0802007	0.084681	0.00830628	0.0736855	0.079622	0.0140015	0.0666288	0.0703306	0.0144444	0.0444273	0.0492419	0.0188263	0.0921697	0.108993	0.0305314	0.0920793	0.093829	0.00651446	0.00954992	0.00976071	0.000689635	0.0122464	0.0110253	0.00353886	96.6667
hsa-mir-320a-5p	433.667	449	62.4286	421.667	477	99.3244	203	197	33.4066	218.333	225	48.346	642.667	639	90.5557	345.333	334	54.8847	111	82	64.5833	66	64	4.3589	0.0848017	0.0849266	0.0113228	0.081205	0.0812092	0.000499364	0.040317	0.0408295	0.00348541	0.0364632	0.0343929	0.00780391	0.104578	0.105379	0.0104791	0.077475	0.0845905	0.0124218	0.0218933	0.0146922	0.0128001	0.011531	0.0118962	0.000763309	148.333
hsa-mir-19b-1-3p	320	331	32.909	316.667	343	71.2484	329.333	336	49.339	365	357	47.5079	389	408	33.7787	268	285	61.2944	190.667	174	48.2113	211.333	203	44.0946	0.0627852	0.0665782	0.00806012	0.0611593	0.0624279	0.0027242	0.0659738	0.0611899	0.0116918	0.060819	0.0612106	0.00298482	0.0640611	0.0599878	0.0120385	0.0591789	0.0570389	0.0066429	0.0373225	0.0377414	0.00679408	0.0367341	0.0344327	0.00624039	17.6667
hsa-mir-221-3p	495.333	512	102.026	453	444	103.793	155.667	143	40.5134	145.667	152	24.1316	469	475	29.4618	389.333	412	97.0069	85	95	17.3205	159.333	162	29.0918	0.0966173	0.100993	0.0172108	0.0880177	0.0936419	0.0111999	0.030568	0.0307838	0.00329445	0.0242481	0.0253743	0.00256904	0.0774447	0.0740832	0.0153102	0.0857928	0.08071	0.0113477	0.0166506	0.0170215	0.00238806	0.0276931	0.0274784	0.0038267	81.3333
hsa-mir-411-5p	368.333	357	22.2785	333.333	377	76.5005	285.667	219	122.464	389	367	47.9479	524	481	94.1754	290	297	22.3383	29.6667	30	1.52753	61.3333	64	5.50757	0.0722008	0.0698272	0.00621245	0.0642664	0.0640369	0.0004714	0.054524	0.0497979	0.00944263	0.0648466	0.0637458	0.00264922	0.0850076	0.0873087	0.00905995	0.0652756	0.0620331	0.0091226	0.00588967	0.00614503	0.000777267	0.0107446	0.0108227	0.00137819	0
hsa-mir-381-3p	396	396	2	378.333	344	61.2073	115.667	73	79.1539	324.667	307	53.7246	564.667	554	71.5984	286.333	290	68.5736	27.6667	30	8.73689	111.333	112	20.0083	0.0775499	0.0777172	0.00219095	0.0749786	0.0762668	0.0161717	0.0212137	0.0161259	0.00908511	0.0540577	0.0549718	0.0053088	0.0920485	0.0949173	0.00968335	0.0633821	0.061602	0.00958213	0.00544876	0.00627106	0.00163299	0.0194689	0.0208184	0.00355626	3.33333
hsa-mir-410-5p	402.667	406	11.3725	373.667	433	108.006	174	142	78.0833	313.333	293	39.6274	416	423	16.6433	237.333	244	45.3689	23.3333	24	1.1547	131	133	23.0651	0.0788995	0.0812678	0.00444935	0.07123	0.073549	0.00465888	0.0330868	0.0313681	0.00650572	0.0522403	0.052465	0.0027548	0.0681031	0.0667529	0.0068378	0.0527651	0.0539017	0.00615588	0.00460983	0.00475744	0.000268284	0.0227739	0.0225594	0.00299781	1.33333
hsa-mir-196a-1-5p	396.333	391	28.3784	421.667	458	129.384	102	97	11.3578	143	138	25.865	509	475	93.7443	364.667	361	44.6132	22.6667	24	5.1316	31.6667	34	4.04145	0.0776022	0.0746239	0.00574659	0.0802941	0.077489	0.00851277	0.0204083	0.0214275	0.00245057	0.0237624	0.0236613	0.00232729	0.0829035	0.0902017	0.0127714	0.0819705	0.0858437	0.0122663	0.00444655	0.00430016	0.00084197	0.00555093	0.00576706	0.000896767	144.667
hsa-mir-484-5p	332.333	339	31.5331	344.333	367	55.5818	173.667	144	87.3632	202.667	213	26.0832	405.333	449	82.6579	291.333	275	73.867	90.3333	85	19.5533	52.3333	53	8.02081	0.0650239	0.0641205	0.00559012	0.0672733	0.0653958	0.00633178	0.0327495	0.0318099	0.00847755	0.0339909	0.0325587	0.0051949	0.0653409	0.067028	0.00572047	0.0641638	0.0647391	0.0064574	0.0176559	0.0168493	0.00212625	0.00910494	0.00898983	0.000988868	155
hsa-mir-301a-3p	270	259	22.6053	272.667	274	63.0106	208.667	178	59.2818	333.333	309	56.5715	312.333	299	29.3655	224.667	238	39.7157	118.333	113	32.3316	148.667	144	11.7189	0.0529421	0.0502992	0.00574984	0.0528489	0.0552857	0.00567909	0.0407005	0.0403575	0.00157964	0.0554276	0.0529806	0.004692	0.0510545	0.0507476	0.00567253	0.0499302	0.051335	0.00441278	0.0231886	0.0245102	0.00501794	0.0260701	0.0243512	0.00351373	16.3333
hsa-mir-425-5p	282	286	22.2711	307.333	348	114.548	139	128	19.9249	164.667	167	21.5948	358	376	56.205	279.333	310	67.4487	114	115	18.5203	145	144	4.58258	0.0551436	0.056414	0.00283579	0.0577426	0.0588781	0.0101372	0.0276865	0.0282755	0.00263105	0.0274463	0.0282786	0.001758	0.0579546	0.0586427	0.00161142	0.0613257	0.0616195	0.00357858	0.0224589	0.0206059	0.00321035	0.0253836	0.0244252	0.00218293	15.3333
hsa-mir-15b-5p	323.667	310	72.473	238.667	256	85.3307	156.333	116	69.8594	268.333	258	28.9194	363.667	379	48.8399	264.333	287	64.0807	47.6667	42	10.6927	76.3333	82	26.9506	0.0630936	0.0611481	0.0120884	0.0450897	0.0433126	0.00751679	0.0297663	0.027377	0.00572349	0.0447651	0.0442363	0.00108223	0.0589983	0.0591078	0.000192135	0.0580177	0.0593513	0.00283908	0.009323	0.00889309	0.00126831	0.0131883	0.0138666	0.00415457	0.666667
hsa-mir-582-3p	315.667	315	16.0104	291.667	317	44.7474	153.667	138	38.0044	186.333	165	38.6954	404.667	396	44.6356	270.333	270	47.5009	23.6667	29	9.2376	24.6667	23	2.88675	0.0618858	0.0621343	0.00502236	0.0570448	0.0540152	0.00558152	0.0301914	0.0301712	0.00236783	0.0309292	0.029187	0.00382031	0.0662312	0.0664413	0.00920082	0.0603507	0.0635984	0.00819037	0.00468774	0.00519602	0.00190811	0.0043038	0.00427521	0.000417587	14.6667
hsa-mir-130a-3p	349	343	25.5343	298.333	319	59.7439	71.6667	34	67.8552	229	241	33.6452	391.667	411	44.2869	249	274	53.1131	9	8	6.55744	67	64	9.84886	0.0682671	0.0689919	0.00346074	0.0578928	0.0586014	0.00361928	0.0126151	0.0080243	0.00898948	0.0381669	0.0389787	0.00362911	0.0637058	0.0648633	0.00301731	0.0549052	0.0538698	0.0020166	0.00173223	0.00173524	0.00113605	0.0117013	0.0118962	0.00163529	63
hsa-mir-192-5p	206	211	14.1774	224.333	238	34.5881	248	216	61.5873	302.667	278	43.5928	263.333	252	51.9359	156.667	169	31.3741	61.6667	66	9.29157	138.333	143	9.86577	0.0403212	0.0410447	0.00255948	0.0438897	0.0424648	0.0045072	0.0486322	0.0488559	0.000828456	0.0504106	0.049779	0.00327831	0.0425681	0.0414669	0.00393295	0.03461	0.0345085	0.000643629	0.0122282	0.0118254	0.00234605	0.0241275	0.0242556	0.000470117	5
hsa-mir-17-5p	268	272	11.5326	282	289	86.7122	134	127	46.8935	143.667	153	19.7315	352	355	8.88819	206	196	51.7301	114.333	91	60.4759	65.6667	65	1.1547	0.0524593	0.0514477	0.00188912	0.0538944	0.0507888	0.00708195	0.0260852	0.0281802	0.00525845	0.0239661	0.0239986	0.00228353	0.0577042	0.0559913	0.00666021	0.0453637	0.0456311	0.00429865	0.0225156	0.0163048	0.0119352	0.0114903	0.0110253	0.000834623	20
hsa-mir-29a-3p	313.667	311	18.1475	299.667	304	68.6027	78	56	40.7308	195.667	182	31.7857	319.667	318	6.65833	261	278	39.3573	23	24	1.73205	73.3333	74	3.05505	0.0613568	0.0613453	0.00162319	0.0580595	0.0605762	0.00579304	0.0146895	0.0132165	0.00393093	0.0325487	0.0312054	0.00252642	0.0524741	0.0489729	0.006959	0.0580975	0.0580646	0.00348816	0.00455621	0.00430016	0.000566665	0.0128268	0.012852	0.000941087	54
hsa-mir-744-5p	268.333	277	19.5021	258.333	290	83.1525	204.667	203	52.5198	258	264	37.3631	275	294	62.6977	162	160	44.0341	40	40	4	21.3333	20	3.21455	0.0525465	0.0523935	0.00410125	0.0489907	0.0490651	0.00557171	0.0401554	0.0395136	0.00440213	0.0429783	0.0446344	0.00342917	0.0443198	0.0431208	0.00601549	0.0354944	0.0339381	0.00315624	0.00787375	0.00788362	6.09e-05	0.00375062	0.00338211	0.000780343	4.66667
hsa-mir-155-5p	263.333	259	11.1505	305	334	104.561	95	84	31.9531	122	118	14.4222	294.667	308	39.7157	179.667	179	22.0076	50.6667	38	22.8108	129	134	13.2288	0.051528	0.0512913	0.000594472	0.0576835	0.056733	0.00820499	0.0183798	0.0185558	0.00177778	0.0203411	0.0202321	0.000705141	0.0478017	0.0478143	0.000241928	0.0402097	0.0381814	0.00421985	0.0100325	0.00802547	0.00457081	0.0226113	0.0226601	0.00325054	42
hsa-mir-345-5p	236	245	22.8692	227.667	242	61.7603	111.333	102	24.379	110	103	32.078	334	359	44.1701	319.333	341	40.1539	18.6667	19	1.52753	47.3333	49	12.5831	0.0461618	0.0463408	0.00383554	0.0436661	0.042324	0.00358679	0.0219684	0.0212883	0.00186019	0.0182224	0.0184433	0.00405689	0.0542077	0.0538308	0.00162819	0.0713677	0.0712231	0.00641934	0.0036915	0.00358347	0.000387144	0.00820282	0.00831135	0.00183109	13.6667
hsa-mir-452-5p	261.667	278	33.6204	249.333	263	67.545	118.667	113	27.9344	138.667	140	13.0512	296	316	39.0512	200	210	44.8442	20.6667	18	7.37111	24	21	10.8167	0.0511523	0.0525826	0.00571815	0.0478466	0.0465564	0.0041481	0.0234179	0.0228199	0.00299718	0.0231561	0.0230815	0.000813326	0.0480366	0.047744	0.00113072	0.0442256	0.0430644	0.00521061	0.00400589	0.00356808	0.00104261	0.004146	0.00356201	0.00172558	9.66667
hsa-mir-181c-5p	214.667	210	12.6623	206.333	195	44.1059	48	38	34.1174	99.3333	96	20.2073	270	267	27.6225	203	213	21.7945	33	32	5.56776	144.667	125	37.581	0.0420865	0.0414229	0.00368839	0.0403369	0.0433141	0.00639878	0.00876189	0.00839428	0.00423749	0.0164866	0.01646	0.00199603	0.0439697	0.0438542	0.00238704	0.0455193	0.0455327	0.00525201	0.00658106	0.00573354	0.00162917	0.0251835	0.0232348	0.00588127	0
hsa-mir-204-5p	192.333	181	39.2471	222.667	221	52.5198	111.667	90	44.6356	150.333	147	18.23	286	288	67.0224	185.667	187	25.0267	33	33	6	18.6667	21	8.73689	0.0377551	0.0342354	0.00851867	0.0431564	0.0452338	0.00491954	0.0213993	0.0198812	0.00309841	0.0250615	0.0252044	0.00100345	0.0460041	0.0449178	0.00516677	0.0414608	0.0396936	0.00362552	0.00649924	0.00698776	0.000997072	0.00321141	0.00355121	0.00139988	11
hsa-mir-28-5p	210.667	210	13.0128	227.667	242	73.555	102.667	93	39.3997	123.333	117	22.1886	240.667	238	32.0832	181.333	195	34.5881	18.6667	20	4.16333	16.6667	16	4.04145	0.0412215	0.0422399	0.0018766	0.0432875	0.0409439	0.00568419	0.0197296	0.0205439	0.00311867	0.0205254	0.0209502	0.002339	0.0390841	0.0399451	0.00170559	0.0401176	0.0404976	0.00086608	0.00368503	0.00394181	0.000812486	0.00291148	0.00297406	0.000683969	51.6667
hsa-mir-421-5p	210	216	26.5141	204	209	52.6783	87.6667	74	33.6502	140	140	4	209	237	51.1175	182	182	49	14.3333	15	3.05505	17.3333	18	2.08167	0.0410281	0.0426064	0.0040686	0.0393064	0.0394142	0.0038929	0.0168375	0.0163468	0.00225481	0.023456	0.0240042	0.00126304	0.0335655	0.0352007	0.00444717	0.0401933	0.0379309	0.00719533	0.00281447	0.0026876	0.000504071	0.00303437	0.003213	0.000429585	72.6667
hsa-mir-125b-1-3p	198.667	198	2.08167	197.667	210	51.6172	97.6667	92	14.3643	116	133	48.775	256.667	233	87.9223	144.667	165	37.8462	16	16	1	16.6667	18	3.21455	0.0389011	0.0388586	0.000904676	0.0379708	0.037298	0.00270036	0.0194384	0.020323	0.00171701	0.0192714	0.0235401	0.00763303	0.0415942	0.0443201	0.0119257	0.0316741	0.0317549	0.00282995	0.00316327	0.00304594	0.000268506	0.00292232	0.00322277	0.000629969	163
hsa-mir-23b-3p	226.667	217	32.5935	215.333	251	76.9697	29	26	16.7033	69	72	9.84886	246.667	252	42.2532	173	154	47.4447	13	11	5.2915	18	18	4	0.0442592	0.0428037	0.00492258	0.0405279	0.0424667	0.00619564	0.00541526	0.00574346	0.00196768	0.0115002	0.01177	0.00100721	0.0398913	0.0393031	0.00183419	0.038143	0.0393568	0.00547269	0.00251231	0.00218049	0.000780872	0.00314831	0.00334582	0.000703197	294.333
hsa-mir-148b-3p	172.333	166	11.8462	161.333	148	26.6333	73	57	33.0454	140.333	137	14.2945	198.667	200	7.0946	130.667	147	32.7159	20	19	4.58258	62.3333	52	18.7705	0.0337858	0.0325466	0.00319289	0.0319149	0.032613	0.0065537	0.013876	0.0125914	0.00271971	0.0234413	0.0238458	0.001339	0.0326332	0.0300672	0.00468711	0.0286854	0.0277855	0.00272601	0.00390537	0.00376631	0.000518606	0.0110195	0.00882021	0.00398003	1509.67
hsa-mir-181a-1-3p	193.667	206	24.0069	163	163	40	93.3333	84	23.4379	122.333	134	28.3608	168.667	161	30.2379	140.667	155	34.7898	15.6667	16	6.50641	60.6667	62	5.1316	0.0378598	0.0389641	0.00403302	0.031532	0.0325366	0.00355969	0.0182903	0.0183784	0.000318827	0.0203165	0.0218586	0.00368078	0.0277011	0.0306246	0.00584264	0.0308519	0.0313768	0.00184175	0.00302186	0.00317163	0.00100325	0.0105777	0.0104845	0.000409004	20.6667
hsa-mir-27b-5p	160.333	162	21.5484	204.333	209	81.1008	108.333	101	17.2143	144.333	139	10.116	167.333	184	29.7377	116	124	26.9072	18.6667	18	4.04145	15.3333	16	2.08167	0.0314231	0.0306417	0.0046426	0.0384629	0.0355006	0.00834094	0.0215239	0.0223111	0.00167193	0.0242807	0.0236613	0.00338595	0.0270433	0.0271339	0.00170126	0.0255961	0.0245267	0.00284748	0.0036793	0.00325357	0.000762159	0.00268532	0.00288353	0.000424133	3
hsa-mir-148a-3p	166	170	23.2594	180.667	205	45.6545	53.3333	47	27.0617	101.667	93	18.5831	194.333	178	46.694	145.333	146	37.0045	18.3333	17	3.21455	61	67	12.1655	0.032527	0.0321548	0.00491115	0.0346803	0.0348211	0.000760572	0.0100581	0.0103824	0.00282971	0.0169047	0.0166527	0.00178423	0.031576	0.0338583	0.0061204	0.032137	0.030801	0.00533548	0.00359405	0.00347048	0.000305347	0.0106981	0.0116683	0.00239322	12.3333
hsa-mir-1307-3p	194	190	32.187	199	192	70.7602	54	38	28.5832	82	84	10.1489	215	203	35.5528	129	147	33.8083	9.33333	11	6.65833	21.3333	20	6.1101	0.0378635	0.0374779	0.00507996	0.0379244	0.0349173	0.00741586	0.0101503	0.00873233	0.00275398	0.0138322	0.0150411	0.00259544	0.0350384	0.0355702	0.00501971	0.0282411	0.0283525	0.00251972	0.0017927	0.00197091	0.00127914	0.00370047	0.00339239	0.000919983	25
hsa-mir-140-3p	177.333	190	24.5832	164.333	176	46.6083	57.6667	42	32.4705	106.333	108	24.5425	195	185	24.5764	124	130	18.735	14.6667	13	2.88675	26	28	10.1489	0.0346511	0.0365052	0.00408281	0.03144	0.0298913	0.00278162	0.0107746	0.00927789	0.0032925	0.017631	0.0185175	0.00279141	0.0318607	0.033668	0.00413113	0.0276003	0.0271525	0.00159858	0.0029057	0.00281976	0.000623869	0.00448541	0.00474935	0.00158186	14.6667
hsa-mir-30b-5p	129.333	132	15.1767	122.667	126	26.1598	88	81	19.4679	104	101	18.6815	147	148	22.5167	94.3333	85	28.1839	32.3333	32	3.51188	94.3333	93	5.1316	0.0253011	0.0249673	0.00275418	0.0238057	0.0249693	0.00215598	0.0173229	0.0172286	0.000529427	0.0173188	0.0180852	0.00212504	0.0238839	0.0235867	0.00233967	0.0207012	0.020534	0.00303474	0.00643023	0.00574857	0.0011937	0.0164726	0.0167291	0.000656298	0.666667
hsa-mir-769-5p	142.667	140	5.50757	148.333	137	25.9294	66.3333	63	7.57188	50.6667	51	4.50925	173	186	22.5167	121.333	131	33.5609	16.3333	16	2.51661	56	62	15.8745	0.0279433	0.0279588	0.0014551	0.0292674	0.0302349	0.00566691	0.0132767	0.013475	0.00169973	0.00846279	0.00840716	0.00025831	0.0280839	0.0279616	0.000870906	0.0266128	0.0247612	0.00392484	0.00321665	0.00340429	0.000383757	0.00969402	0.0104845	0.00233785	16.6667
hsa-mir-361-5p	149.667	148	22.5462	131.667	148	34.5302	57	51	21.6333	72.6667	75	7.76745	186.333	188	48.5215	145	130	41.5812	12.6667	9	7.23418	9	10	1.73205	0.0292206	0.0291933	0.00348809	0.0252349	0.0250401	0.00101011	0.0109586	0.011266	0.00162253	0.0121945	0.0114643	0.00170765	0.0299005	0.0293214	0.00416095	0.0318902	0.032227	0.00457867	0.00243353	0.00195214	0.00116552	0.00157906	0.00169105	0.000349455	13
hsa-mir-20a-5p	110.333	111	15.0111	120	108	23.4307	74.6667	67	17.7858	88	91	17.6918	154.333	151	7.57188	97	94	17.6918	53.6667	45	30.9246	46.3333	45	9.07377	0.0215489	0.021895	0.00228708	0.0236723	0.0249693	0.00488228	0.014686	0.0145496	0.0010649	0.0146184	0.0156027	0.00196546	0.0252666	0.0239071	0.00266935	0.0215534	0.021926	0.00176347	0.0105267	0.0080628	0.00607255	0.00805539	0.00763288	0.00125766	4.66667
hsa-mir-30e-3p	109.333	107	4.93288	112.333	133	36.6652	101.333	85	30.0389	118.667	119	6.50641	133.667	132	21.5484	81.3333	92	22.0303	35	31	11.5326	42.3333	41	5.1316	0.0214262	0.0209087	0.00151423	0.02126	0.0225023	0.00237928	0.0197314	0.0195887	0.0010335	0.0199687	0.0204035	0.00265811	0.021654	0.0214943	0.00115487	0.0177774	0.0181456	0.00165342	0.00679496	0.00614503	0.00158379	0.00743368	0.00693332	0.00131195	15.6667
hsa-mir-19a-3p	95.6667	98	5.85947	104	92	21.6564	110.667	113	4.93288	118.333	108	31.7857	102.333	107	18.4481	74.3333	77	19.1398	54	60	15.8745	69.3333	68	18.037	0.0187273	0.0189146	0.0010904	0.0205481	0.0219118	0.00462339	0.0224687	0.0231947	0.00484035	0.0195701	0.0185175	0.00356229	0.0168164	0.017307	0.00380574	0.0163901	0.0154005	0.00248325	0.0106586	0.0118254	0.00310792	0.012027	0.0115341	0.0026425	6.33333
hsa-mir-500a-3p	114.333	112	13.6504	127	137	27.4044	84.3333	81	24.173	100	96	8.7178	140	136	20.2978	88.6667	97	27.4651	38.3333	38	0.57735	23.3333	27	6.35085	0.0223362	0.0220922	0.00195312	0.0245709	0.0251392	0.00121211	0.0164575	0.0168469	0.00166478	0.0167888	0.0168318	0.00209338	0.022726	0.0232062	0.00134078	0.0192607	0.02026	0.00238252	0.00760016	0.00753261	0.00082742	0.00403988	0.00456585	0.000923051	18.3333
hsa-mir-128-1-5p	162.667	168	26.4071	167.333	195	51.4231	28	21	12.1244	34.6667	35	2.51661	176.667	188	36.3501	122	139	34.7707	7	8	1.73205	7	9	3.4641	0.0318062	0.0317765	0.00486795	0.0317876	0.032992	0.00281688	0.00534252	0.00495619	0.000957132	0.00580318	0.00565573	0.000410601	0.0284682	0.0293214	0.00229456	0.0266086	0.0274075	0.00290672	0.00140564	0.00158581	0.000447753	0.0012356	0.00152658	0.000634942	24
hsa-mir-767-5p	120.333	120	26.5016	107.333	86	41.3562	59.3333	61	21.5484	69	65	8.7178	166.333	182	35.2184	120.333	129	17.673	30.6667	34	8.5049	31.6667	30	3.78594	0.0235336	0.0226975	0.00509602	0.0209272	0.0227492	0.00650612	0.0116074	0.0122523	0.0031613	0.0115055	0.011639	0.000647334	0.0267888	0.0280139	0.00245077	0.0268044	0.0269436	0.00178867	0.00599376	0.00609189	0.00139229	0.00556126	0.00507316	0.000981971	10.3333
hsa-mir-889-5p	125.333	125	20.502	127.667	143	29.1947	49.3333	36	28.4488	103	101	10.1489	135.333	124	28.7286	70.3333	70	11.5036	3.66667	5	3.21455	48	50	4.3589	0.0245738	0.0236433	0.00440208	0.024619	0.0247017	0.000296535	0.00919711	0.00795248	0.00294361	0.0171916	0.0173173	0.000316317	0.0218882	0.0216845	0.00265629	0.0157282	0.0168265	0.0021677	0.000719854	0.00107504	0.00062343	0.00841078	0.00848097	0.00110581	0
hsa-mir-130b-3p	155.667	156	3.51188	128	144	33.0454	35.3333	27	27.4651	75.3333	73	13.6504	144	132	21.6564	101.333	101	30.5014	2.33333	2	2.51661	18.6667	19	2.51661	0.0304812	0.0305737	0.000931584	0.0245498	0.0243633	0.00085127	0.0063802	0.00596436	0.00353838	0.0125182	0.0125165	0.00123816	0.02356	0.0251084	0.00381554	0.0220982	0.0210954	0.00250599	0.000449827	0.000358347	0.000501859	0.0032773	0.00322277	0.000600743	163.667
hsa-mir-136-3p	126	117	23.8118	94	81	28.7924	61	49	37.47	77	73	16.3707	141	141	6	81.3333	75	15.5027	7.66667	8	0.57735	58	53	12.2882	0.024736	0.0221301	0.00524605	0.0185062	0.0214265	0.0051847	0.0113051	0.0108242	0.00424972	0.0127983	0.0130715	0.00187478	0.0231453	0.0215604	0.00319265	0.0182725	0.0199636	0.00356538	0.00151874	0.00143339	0.000188888	0.0100912	0.00910806	0.00180614	0
hsa-mir-589-5p	90	94	15.3948	95.6667	83	29.1433	87.3333	94	24.6847	100.667	100	6.02771	123.667	129	34.3123	84.3333	75	20.6478	32.6667	33	2.51661	29.6667	25	9.86577	0.017569	0.0185417	0.00254288	0.018598	0.0198394	0.00407877	0.0171553	0.0165406	0.00334478	0.0168809	0.0170108	0.00153428	0.0198812	0.0189204	0.00390265	0.0186808	0.0199636	0.00262151	0.00649033	0.00693793	0.000971972	0.0051636	0.00464697	0.00159646	3.66667
hsa-mir-193b-3p	127.333	117	19.6554	130.667	131	28.5015	30.6667	23	15.0444	47.6667	47	20.0083	167.333	133	71.0235	101	106	33.7787	12.3333	13	2.08167	18.6667	19	0.57735	0.0248632	0.0235337	0.0030682	0.0253843	0.0269816	0.00278904	0.00580617	0.0054282	0.00139515	0.00782219	0.00805854	0.00269807	0.027056	0.0228258	0.0103352	0.0218759	0.0221397	0.00321443	0.00243682	0.00250843	0.000423314	0.00326612	0.00322277	0.000246772	6.33333
hsa-mir-146b-5p	87.6667	84	16.8028	102	99	29.6142	55	53	4.3589	63.6667	63	6.02771	148.667	112	67.0025	87	80	13.8924	24.6667	23	8.62168	44.6667	48	10.4083	0.0171149	0.016896	0.0028314	0.0196386	0.0195749	0.00292126	0.0110615	0.0114869	0.00170003	0.0106418	0.0107	0.000670037	0.0237195	0.0205432	0.00830822	0.0196266	0.0215131	0.00391875	0.0049552	0.00412098	0.00212879	0.00774696	0.00811706	0.00146345	0.666667
hsa-mir-27a-5p	56.3333	55	8.0829	59	63	15.3948	197.667	208	23.2881	97.6667	87	18.4752	66	67	9.53939	62	59	16.7033	48.6667	48	5.03322	15.3333	15	4.50925	0.0110076	0.0110628	0.00131545	0.011333	0.0111101	0.000808824	0.0408809	0.0459477	0.0129259	0.0162284	0.0155783	0.00173071	0.0108262	0.0110002	0.00201085	0.0136162	0.0134041	0.00141115	0.00957801	0.00954381	8.55e-05	0.0026787	0.00278818	0.000764053	0
hsa-mir-181d-5p	123	123	4	129	132	24.6374	38.6667	39	11.5036	57.3333	55	8.73689	131.333	134	7.37111	78.6667	75	19.7569	12	11	1.73205	29.3333	28	7.0946	0.0240943	0.023473	0.00126069	0.0251326	0.0258186	0.00252733	0.00760879	0.00765767	0.00162054	0.00955425	0.00984837	0.000872287	0.0215887	0.0200937	0.00340808	0.0174866	0.0173969	0.00335604	0.00239602	0.00218049	0.000564624	0.00512332	0.00520461	0.00119532	7.66667
hsa-mir-454-3p	116	128	26.1534	116.667	113	41.6213	31.3333	30	9.07377	37.6667	36	4.72582	123.667	124	14.5029	92.6667	97	11.1505	17.3333	17	2.51661	19	19	5	0.0226307	0.0252482	0.00461828	0.0222215	0.0203684	0.0043373	0.00611152	0.00627929	0.000616789	0.00627782	0.0061725	0.000258987	0.0201045	0.0202404	0.000706778	0.0207221	0.02026	0.00190493	0.00345248	0.00304594	0.000767821	0.00334959	0.003213	0.00104989	1.33333
hsa-mir-138-1-5p	116	110	20.664	93.6667	91	8.32666	61.6667	57	13.6137	59.6667	64	8.3865	124.667	133	16.1967	57	65	20.2237	15.6667	16	4.50925	8.66667	9	3.51188	0.022634	0.0216977	0.00329057	0.0186352	0.0174955	0.0039345	0.0121402	0.0120364	0.000409296	0.00996025	0.00978288	0.00110658	0.0202417	0.0201628	0.000777101	0.012294	0.0135763	0.00224949	0.00312845	0.00286677	0.00110235	0.00153353	0.00152195	0.000691297	3.66667
hsa-mir-548k-5p	84.3333	80	10.2144	87.6667	94	12.741	45.6667	47	9.07377	78	65	26.0576	95.3333	99	14.8436	54	61	13.8924	15.3333	14	7.0946	36.3333	37	2.08167	0.0164793	0.0160914	0.00152233	0.0171731	0.0162422	0.00185601	0.00904967	0.00849632	0.0011597	0.0128689	0.011639	0.00320687	0.0154359	0.0154405	0.000406681	0.011842	0.01153	0.0011916	0.00298056	0.00303667	0.00116948	0.00636297	0.00627592	0.000661216	0
hsa-mir-101-1-3p	77.3333	81	17.7858	77	81	11.5326	46.3333	40	19.2959	83	76	20.4206	102.667	104	18.037	64.6667	57	15.9478	11.3333	11	1.52753	25.6667	22	7.23418	0.0151559	0.0153208	0.00363563	0.0150806	0.0146079	0.00166377	0.00890092	0.00944035	0.00184341	0.0137664	0.0136087	0.00236155	0.0165996	0.0162203	0.000875114	0.0145034	0.0154005	0.00337166	0.00222626	0.00218049	8.94e-05	0.00446156	0.00390346	0.00111877	98.6667
hsa-mir-106b-3p	90	96	16.8226	77.6667	81	10.4083	55	46	21	57	62	8.66025	99.3333	100	12.0139	66.3333	66	9.50438	14.3333	16	3.78594	19	19	1	0.0175664	0.0189362	0.00285824	0.015257	0.0146079	0.0019595	0.010567	0.0101615	0.00137498	0.00954584	0.00947717	0.00152279	0.0163646	0.0173121	0.00323637	0.0148022	0.0143653	0.00129211	0.00279554	0.00304594	0.000546186	0.00332266	0.00339239	0.000251264	24
hsa-mir-107-5p	95	96	3.60555	92	95	21.6564	30	26	10.583	26.6667	29	5.85947	100.667	104	8.5049	92	95	27.6225	12	10	4.3589	29	25	8.7178	0.0185922	0.0185363	0.000319785	0.0177832	0.0182522	0.00153049	0.00580951	0.00613623	0.000835658	0.00445351	0.00473858	0.000915713	0.0164171	0.0166882	0.00105443	0.02019	0.0179672	0.00385913	0.00238382	0.00216905	0.000898118	0.00504778	0.00464697	0.00139094	0
hsa-mir-15a-5p	77.3333	76	16.0416	76.3333	73	16.2583	51	49	23.0651	65	62	8.88819	108	113	12.2882	77.6667	84	14.5717	9.66667	11	3.21455	12	10	7.2111	0.0151707	0.0143751	0.00340924	0.0149061	0.0159668	0.00222347	0.00981903	0.0114865	0.00295589	0.0108268	0.0106304	0.000565547	0.0177718	0.0171603	0.00345759	0.0172182	0.0173969	0.0012609	0.00192104	0.00197091	0.000708066	0.00206453	0.00169619	0.00117745	5.33333
hsa-mir-493-5p	106	107	5.56776	97.3333	111	32.7159	14.3333	10	8.3865	24.6667	23	3.78594	130.333	128	10.6927	74.3333	71	22.1886	4	4	1	8.66667	10	3.21455	0.0207475	0.0209952	0.000923773	0.0183993	0.0188544	0.00233375	0.00266959	0.00220902	0.000872332	0.00410525	0.00394354	0.000283731	0.0212689	0.0208271	0.00157349	0.0164298	0.0154005	0.0036353	0.000798632	0.000716693	0.000254994	0.00152794	0.00169105	0.000614735	2.66667
hsa-mir-30c-2-3p	90	89	2.64575	92.3333	92	34.5012	46	43	15.7162	62.3333	58	9.29157	82	83	18.5203	65.3333	63	9.71253	8.33333	8	2.51661	12.3333	12	3.51188	0.0176328	0.0173582	0.000965869	0.0174855	0.015627	0.00346839	0.00889991	0.0094988	0.00116949	0.0103819	0.0103856	0.000778472	0.0132512	0.0121736	0.00203329	0.0145933	0.0143653	0.00156131	0.00161938	0.00158581	0.000335999	0.00213801	0.00203543	0.000523974	0.666667
hsa-mir-1304-3p	90.6667	102	23.1805	95.3333	99	25.697	44	45	12.53	55.3333	54	10.0664	112	110	14.1067	48.3333	52	9.07377	6.66667	7	2.51661	2.33333	3	2.08167	0.0176808	0.0200495	0.00416369	0.0183125	0.0179877	0.00168244	0.00861116	0.00857659	0.00131251	0.00936941	0.00925875	0.00239522	0.0183304	0.018627	0.00275358	0.0106981	0.0108374	0.000261958	0.00130793	0.00151833	0.000448507	0.000395265	0.000507316	0.000352845	7.66667
hsa-mir-335-5p	57.6667	61	6.65833	62.3333	66	28.6764	59	55	12.49	65	71	10.3923	64.3333	64	0.57735	45.3333	47	8.62168	31	31	1	60	61	2.64575	0.0112864	0.0117271	0.00126259	0.0115778	0.0112107	0.00331184	0.0116616	0.0111802	0.00115595	0.0108389	0.0108529	0.0013417	0.010563	0.00998174	0.00141284	0.0100339	0.0100179	0.000225584	0.00614737	0.0059468	0.000714719	0.0104755	0.0104845	0.0001244	0
hsa-mir-221-5p	59.3333	59	1.52753	64.3333	71	14.2244	55	43	23.4307	122.667	116	15.1438	73.3333	78	28.2902	51.3333	49	9.71253	7	8	2.64575	10.6667	9	4.72582	0.011614	0.0116379	6.74e-05	0.0124258	0.01252	0.000328901	0.0104992	0.0094988	0.00178368	0.0205968	0.0200549	0.00317127	0.0116216	0.0121652	0.00320529	0.0114056	0.0117191	0.00105017	0.00136168	0.00143339	0.000462399	0.00184447	0.00152658	0.000754303	3
hsa-mir-17-3p	62.6667	63	2.51661	66.6667	66	18.0093	55	50	13.2288	67.6667	65	23.1157	97	94	7	48	47	12.53	22	26	9.64365	19.3333	13	10.9697	0.0122833	0.0124269	0.000871663	0.0128554	0.0129617	0.00163834	0.0108206	0.0107207	0.000933933	0.0111482	0.0111448	0.00291304	0.0159167	0.0163763	0.00222913	0.0105379	0.010267	0.000888223	0.00424529	0.00515389	0.00161037	0.00334428	0.00241642	0.00179327	4.66667
hsa-mir-365a-3p	79.3333	85	18.1751	85	89	33.1813	20	13	13.8924	51	55	8.7178	105.667	110	16.9214	84	87	16.7033	2	0	3.4641	6.66667	5	2.88675	0.0154712	0.0167664	0.00316182	0.0159899	0.0151175	0.00328788	0.00367052	0.00306812	0.00162767	0.00853035	0.00871288	0.00141813	0.0171017	0.0171561	0.000527925	0.0185689	0.0187127	0.000348741	0.000358347	0	0.000620674	0.00115704	0.000929394	0.000468802	14
hsa-mir-106b-5p	69.6667	68	5.68624	65.3333	55	23.2881	37.3333	30	16.2891	55.6667	52	7.23418	89.3333	89	1.52753	64.3333	71	17.0098	14	14	3	18.6667	21	4.04145	0.0136648	0.0134131	0.00151196	0.0126314	0.0129617	0.00317372	0.0071133	0.00662707	0.0012908	0.00927948	0.00931119	0.000519978	0.0146991	0.0138809	0.00231257	0.0141122	0.0134202	0.00173146	0.00275437	0.00303667	0.000497012	0.00327645	0.00355121	0.000800573	0
hsa-mir-196b-5p	68	71	17.6918	46.6667	49	17.6163	33.3333	30	8.5049	46.6667	45	10.5987	77	69	24.0208	58.6667	54	14.5717	27.3333	28	3.05505	29.6667	29	5.03322	0.0132497	0.0140049	0.00308623	0.00879938	0.0082903	0.00170519	0.0065283	0.0065856	0.000136735	0.00773554	0.00771563	0.00112037	0.0124748	0.0131248	0.00315448	0.0131311	0.0141763	0.00293496	0.00540199	0.0053752	0.000658355	0.00518493	0.00539049	0.000872867	8
hsa-mir-532-5p	69	66	14.7309	67	68	8.544	34	27	17.5784	50.3333	55	8.0829	74.3333	75	8.02081	62.6667	66	8.5049	10	8	4.3589	20	16	7.81025	0.0134663	0.0132754	0.00252108	0.0131956	0.0127394	0.00195902	0.00642716	0.00637224	0.00181629	0.00839296	0.00840716	0.00104442	0.0121956	0.0120269	0.00199159	0.0140007	0.0144117	0.00136724	0.00193058	0.00158581	0.000656464	0.00347414	0.00297406	0.00125685	23.3333
hsa-mir-671-3p	58	59	1.73205	69	73	9.64365	29.3333	22	17.2143	35.6667	35	3.05505	104.667	104	25.0067	67	72	16.0935	5	5	2	14	15	1.73205	0.0113538	0.011264	0.000251462	0.0135335	0.0128584	0.00158327	0.00545884	0.00485985	0.00182161	0.00598197	0.00590902	0.00067141	0.0169154	0.0152536	0.0029099	0.0147114	0.0150383	0.000639501	0.00101566	0.000991133	0.000490866	0.00243714	0.00253658	0.000178957	6
hsa-mir-340-5p	62.6667	63	3.51188	75.3333	83	24.4199	20	18	5.2915	41	35	14.9332	78.3333	80	7.63763	60.3333	59	18.037	4.66667	5	0.57735	28	26	6.245	0.0122834	0.012672	0.000988543	0.0142922	0.0140428	0.00173322	0.00391146	0.00397624	0.000117222	0.00674621	0.00600104	0.00186233	0.0129398	0.0117336	0.00282557	0.0133052	0.0122634	0.00282231	0.000924432	0.000895866	0.000147892	0.00486955	0.00439674	0.000926162	0
hsa-mir-301b-5p	55.3333	57	4.72582	46.6667	55	16.1967	52.6667	44	15.885	63.6667	62	6.65833	64.3333	69	11.7189	41.6667	43	17.0392	19.6667	19	7.02377	24.3333	23	10.0664	0.0108291	0.0111596	0.000850852	0.00879759	0.00934225	0.00121395	0.0102524	0.0103844	0.000696992	0.010623	0.0106304	0.000233754	0.0106534	0.0101202	0.00300148	0.00902887	0.00812773	0.00274791	0.00384527	0.00412119	0.00115535	0.00420271	0.00390125	0.00158688	1
hsa-mir-561-5p	57.3333	49	17.0978	54.6667	52	5.50757	55.3333	51	14.0119	52.6667	55	7.76745	85.3333	74	21.3854	38.6667	41	8.73689	13.3333	14	1.1547	10.3333	12	2.88675	0.0112847	0.00966534	0.00367197	0.0111991	0.00883268	0.0042767	0.0108414	0.0108739	0.000441708	0.00880371	0.00901859	0.00116703	0.0137902	0.0136955	0.00229759	0.00854272	0.00827064	0.000958472	0.00265397	0.00277517	0.00045555	0.00181572	0.00202927	0.00055342	0.666667
hsa-mir-130b-5p	57	51	12.1655	54.3333	63	17.673	36.6667	29	15.0444	53	52	2.64575	77	72	22.9129	47.6667	46	14.5717	17	17	5	22.6667	23	5.50757	0.0111976	0.00966534	0.00267039	0.0102878	0.010659	0.00115408	0.00701623	0.00640616	0.00108618	0.0089068	0.00874438	0.00104889	0.012344	0.0112295	0.00227403	0.0104042	0.00969661	0.00130318	0.0033366	0.00304594	0.000914393	0.00393205	0.00390125	0.000787958	0
hsa-mir-335-3p	82	80	14.1067	76	80	29.2062	25.6667	20	13.4288	39.6667	39	13.0128	85.3333	83	13.6504	40	45	12.2882	3.66667	4	1.52753	7.66667	7	2.08167	0.0160843	0.0151317	0.0030634	0.0143063	0.0135887	0.00283052	0.00482449	0.00441804	0.00130013	0.00669369	0.00596144	0.0025118	0.0138852	0.0138857	0.00171145	0.00869194	0.00926183	0.00110794	0.000707527	0.000792907	0.000242572	0.00135359	0.00118734	0.000445958	6.66667
hsa-mir-582-5p	61.6667	64	9.71253	61.3333	62	15.0111	17.3333	14	9.45163	44.6667	48	6.65833	81.6667	84	6.80686	54.3333	52	10.6927	6.33333	7	2.08167	10.6667	9	5.68624	0.0120577	0.0128731	0.00173993	0.0118557	0.0121682	0.00123965	0.00326715	0.00330412	0.00104013	0.00745463	0.00733716	0.000893903	0.0133124	0.013101	0.000682823	0.0121493	0.0128337	0.00206503	0.00126079	0.00125421	0.0004712	0.00183888	0.00152658	0.000920396	0
hsa-mir-25-5p	42.6667	44	15.0444	58.3333	64	22.053	44.6667	44	2.08167	67.6667	70	4.93288	62.3333	59	13.3167	34.6667	37	7.76745	14	14	2	11.6667	11	2.08167	0.00831913	0.00885027	0.00276627	0.0109642	0.010871	0.0020185	0.00902713	0.0094988	0.00164462	0.0113479	0.0107	0.001183	0.0101212	0.00970096	0.00171691	0.00763093	0.00772802	0.000187263	0.00276097	0.00260286	0.00035876	0.00203611	0.00204467	0.000335723	0.666667
hsa-mir-493-3p	65.3333	63	9.71253	79	85	15.8745	13	14	7.54983	23	23	8	91.6667	91	11.0151	57.6667	61	5.7735	0.666667	0	1.1547	3.66667	3	1.1547	0.0127635	0.012672	0.00156788	0.0153248	0.0154572	0.000884906	0.00244525	0.00306307	0.0010958	0.00380962	0.00411841	0.00111587	0.0149396	0.0154074	0.00141784	0.0129386	0.0127408	0.00151714	0.000132151	0	0.000228892	0.000637341	0.000557636	0.000181937	16.3333
hsa-mir-145-5p	67	76	18.2483	60.3333	66	10.6927	19.6667	15	11.7189	46	48	9.16515	69.6667	80	21.4554	48.3333	46	26.5769	10	10	1	8	8	4	0.0130702	0.0143751	0.00336087	0.0117479	0.0113357	0.000824514	0.00365456	0.00331353	0.00126397	0.00764351	0.00823	0.00103696	0.0111314	0.0117336	0.00232979	0.0101775	0.00960781	0.00393397	0.00197466	0.00197091	0.000192531	0.00137726	0.00135284	0.000646305	2
hsa-mir-487b-5p	62.6667	61	9.60902	58.6667	67	18.0093	16	15	7.54983	52.3333	52	0.57735	65.3333	66	15.0111	45.3333	38	14.4684	5	5	1	19	20	2.64575	0.012243	0.0122697	0.0015782	0.0111483	0.0113806	0.00100068	0.00306798	0.00354013	0.000937637	0.00878236	0.00908729	0.000730689	0.010556	0.00968019	0.00166591	0.0100252	0.0108374	0.00221461	0.000996859	0.00108452	0.000248228	0.00330606	0.00338211	0.000301261	4
hsa-mir-149-5p	64.3333	63	23.029	63	66	8.88819	22.6667	19	7.23418	37.6667	36	5.68624	67	65	18.0831	42	38	9.64365	10.3333	11	1.1547	9.33333	10	2.08167	0.0125066	0.0124269	0.00409902	0.0123588	0.0118901	0.00148327	0.00439769	0.00424816	0.000304241	0.00631869	0.00590902	0.00108055	0.0108191	0.00953352	0.0022464	0.0093122	0.0099818	0.00119119	0.00203451	0.00197091	0.00012677	0.00164153	0.00169619	0.000433059	6.33333
hsa-mir-431-5p	51.6667	52	4.50925	55	55	11	39.3333	42	9.29157	39.3333	39	4.50925	56.3333	53	8.5049	46	45	19.5192	4.33333	3	2.3094	14	11	7	0.0101235	0.00983559	0.00102728	0.010716	0.0111665	0.0012129	0.00777345	0.00719821	0.00131485	0.00657005	0.00672573	0.000509341	0.00919263	0.00951075	0.00128986	0.00999705	0.00850576	0.0033052	0.000858607	0.000650714	0.000461593	0.00243275	0.00204467	0.00115483	1
hsa-mir-181b-2-5p	72.6667	78	18.5831	66	66	19	3.33333	2	2.3094	4.33333	4	1.52753	65.3333	67	5.68624	60.3333	59	10.0664	0	0	0	1	0	1.73205	0.0141903	0.0147534	0.00348368	0.0126791	0.0124327	0.00164961	0.000701246	0.000472018	0.000546858	0.000725788	0.00061143	0.000264986	0.0106557	0.0109175	0.000733827	0.0137653	0.0148295	0.00370961	0	0	0	0.000185879	0	0.000321952	0
hsa-mir-432-5p	61	59	12.1244	59	65	14	9	10	2.64575	17.6667	15	13.2035	68	75	12.1244	43.6667	37	13.3167	0	0	0	5.66667	5	1.1547	0.0118973	0.0116379	0.00198261	0.0113641	0.0113746	0.000361586	0.00181768	0.00153153	0.00068196	0.0028459	0.00257187	0.00192323	0.0109897	0.0110002	0.000712928	0.00962061	0.0099818	0.00174033	0	0	0	0.000987419	0.000929394	0.000178139	15.6667
hsa-mir-181c-3p	48.3333	44	8.3865	45.3333	47	4.72582	17	15	11.1355	32.3333	30	12.6623	54	53	2.64575	46	48	9.16515	0.666667	0	1.1547	18.3333	18	0.57735	0.00947072	0.00864913	0.00171378	0.00895201	0.0083231	0.00142291	0.00313568	0.00331353	0.00140317	0.00533464	0.00537184	0.00171571	0.00891173	0.00826613	0.00170217	0.0101665	0.0102069	0.000125702	0.000119449	0	0.000206891	0.00320416	0.00322277	0.000151818	0.666667
hsa-mir-615-3p	54.6667	57	7.76745	53.6667	51	21.1266	14	10	11.5326	26.6667	23	9.07377	67.3333	62	19.5533	39.3333	34	9.2376	1.33333	2	1.1547	2	2	2	0.0106779	0.0112434	0.00124318	0.0101773	0.00899385	0.00237303	0.00250807	0.00220902	0.00150008	0.0044011	0.00411841	0.00113988	0.0108081	0.00970096	0.00194469	0.00885549	0.00969661	0.00213637	0.000264052	0.000358347	0.000231768	0.000350078	0.000371758	0.000339758	7.33333
hsa-mir-660-5p	37.3333	41	9.07377	36	37	6.55744	23.3333	15	14.4338	41.6667	36	12.5033	43.6667	48	11.1505	36	38	4.3589	6	6	2	34.6667	35	3.51188	0.00734818	0.00808733	0.0019781	0.00702178	0.00713409	0.000712273	0.0043266	0.00354013	0.00156256	0.00700452	0.00590902	0.00225835	0.00730808	0.0074863	0.00267667	0.00805648	0.00814575	0.000832788	0.00116346	0.00118936	0.000283772	0.00606332	0.00642601	0.000698393	3.66667
hsa-mir-342-3p	37.6667	39	10.0664	31	32	12.53	27.3333	29	7.63763	36.6667	37	6.50641	40.6667	32	21.362	35.3333	38	8.32666	19	19	2	29.3333	34	10.7858	0.00733784	0.00769282	0.00175662	0.00582404	0.00543549	0.00130112	0.00536585	0.00520722	0.000970768	0.00620977	0.00634396	0.00156129	0.0065065	0.00608688	0.00284054	0.00776355	0.00793689	0.000301809	0.00375123	0.00376264	0.000375798	0.0050613	0.00576706	0.00166474	5
hsa-mir-629-5p	50.6667	46	12.6623	49.3333	39	17.8979	18.3333	18	7.50555	22	23	2.64575	66.3333	63	10.4083	34	39	8.66025	4.66667	5	4.50925	11.3333	9	5.85947	0.00987812	0.00925256	0.00217223	0.00960168	0.0103165	0.00271732	0.00355336	0.00398199	0.000981982	0.00367143	0.00366858	0.0002707	0.0108852	0.0119835	0.00206173	0.00745403	0.00737166	0.000654443	0.000893302	0.000895866	0.000892023	0.00195875	0.00152195	0.000954186	1.66667
hsa-mir-92a-1-5p	29	34	10.4403	25.6667	32	11.8462	42.3333	43	9.0185	57.3333	63	12.5033	35	40	12.2882	13	10	5.19615	23	19	11.5326	5.66667	7	3.21455	0.00567513	0.00643097	0.00205117	0.00473102	0.00543549	0.00135018	0.00836597	0.00781083	0.00098112	0.00954864	0.00963002	0.00180968	0.00557458	0.00586678	0.00145612	0.00284397	0.00285194	0.000751365	0.00452571	0.00340429	0.00226818	0.000997745	0.00130115	0.000570868	0
hsa-mir-454-5p	44.6667	45	7.50555	38.6667	41	9.71253	17.3333	11	13.6504	37	35	5.2915	41.6667	39	13.2035	25.3333	28	5.50757	7	8	3.60555	19	16	7.93725	0.00871807	0.00887634	0.00120448	0.00744229	0.0074067	0.000524205	0.00313913	0.0025961	0.00170938	0.00622805	0.00626715	0.0011647	0.00672019	0.00572011	0.00174404	0.00558281	0.00548149	0.000232001	0.00134275	0.00158581	0.000608103	0.0033723	0.00271391	0.00160763	2.66667
hsa-mir-103a-2-3p	6	6	2	4	3	2.64575	72.3333	59	25.7358	77.3333	77	16.5025	4.66667	4	2.08167	1.33333	2	1.1547	26	25	3.60555	33.3333	36	5.50757	0.00116708	0.00118351	0.000354585	0.000741878	0.00052905	0.00038738	0.0139722	0.0139245	0.00162609	0.0129366	0.01177	0.00278676	0.000740397	0.000623859	0.000249358	0.000316141	0.000378034	0.000290188	0.00511901	0.0053752	0.000485377	0.00584835	0.0060878	0.00116746	0
hsa-mir-125a-3p	47	51	7.81025	47.6667	52	20.8407	10.3333	11	2.08167	14	14	3	57.6667	62	8.3865	38.6667	43	10.2144	5	4	3.60555	1.66667	2	1.52753	0.00919648	0.00983559	0.00148811	0.0088739	0.00879787	0.00229973	0.00215738	0.0025961	0.000807735	0.00233049	0.00250686	0.000387628	0.00934677	0.00924018	0.000285102	0.0084786	0.00812773	0.00100102	0.00100333	0.000867619	0.000722471	0.000293025	0.000371758	0.000262663	0
hsa-mir-30d-3p	35	36	6.55744	40.3333	38	9.71253	24.3333	26	2.88675	34.3333	32	6.80686	42	45	6.08276	29.3333	30	6.02771	4.66667	6	2.3094	11.6667	12	4.50925	0.00685972	0.00680926	0.0013626	0.00785228	0.0084648	0.00123638	0.00491906	0.00463895	0.0011041	0.00569982	0.00548667	0.000640784	0.00681068	0.00665752	0.000316277	0.00651342	0.00655947	0.000820861	0.000949712	0.00118936	0.000515193	0.00201409	0.00203543	0.000702511	0
hsa-mir-100-3p	35.3333	36	5.03322	35.6667	38	6.80686	13	13	3	29.3333	32	8.32666	54.3333	52	10.6927	35.3333	30	15.695	1.33333	0	2.3094	4.66667	5	1.52753	0.00694038	0.00710107	0.0011938	0.00693338	0.00696423	0.000489473	0.00256076	0.00245045	0.000273073	0.00488733	0.00550287	0.0012679	0.00878334	0.00855967	0.000808558	0.00776662	0.00655947	0.00289503	0.000238898	0	0.000413783	0.000817628	0.000929394	0.000270778	0
hsa-mir-361-3p	27.6667	30	4.93288	35.6667	37	8.0829	19	18	9.53939	23.6667	20	6.35085	39.6667	42	6.80686	30.6667	31	7.50555	13	14	4.58258	18	19	2.64575	0.00540207	0.00586353	0.000846484	0.00690071	0.00714218	0.000537531	0.00359259	0.00397624	0.00109243	0.00398453	0.00358123	0.00118182	0.00641251	0.00655051	0.000283091	0.00694253	0.00718264	0.00202924	0.00251878	0.00277517	0.000691946	0.00315898	0.00322277	0.000593076	1.66667
hsa-mir-132-5p	5.66667	5	1.1547	3.66667	5	3.21455	69.3333	62	14.4684	41.6667	41	6.02771	8	9	2.64575	15	13	9.16515	31.3333	35	7.23418	26	22	7.81025	0.00110533	0.00100571	0.000189641	0.000780593	0.00101916	0.000692833	0.0136759	0.0136959	0.000494971	0.00698112	0.00644621	0.00108526	0.00133498	0.00155965	0.00052656	0.00314568	0.00271525	0.00141453	0.00613201	0.00627106	0.00108041	0.00452015	0.00390346	0.00123016	0
hsa-mir-15b-3p	29.6667	27	5.50757	62.3333	56	31.9739	18.6667	19	7.50555	19.3333	21	3.78594	48.3333	52	13.8684	16.3333	17	7.02377	0.666667	0	1.1547	3.66667	4	1.52753	0.00578825	0.0053258	0.000885519	0.0123474	0.0148134	0.0057716	0.00397077	0.00448417	0.00207752	0.00324041	0.00321001	0.000684243	0.00775393	0.00762681	0.00154432	0.00348828	0.00355071	0.00089196	0.000119449	0	0.000206891	0.000643274	0.000743515	0.000269318	0
hsa-mir-873-3p	41.3333	37	10.2144	36.3333	34	13.6504	12.3333	10	5.85947	21.6667	24	7.76745	54	59	9.53939	29	28	2.64575	2	2	0	1.33333	2	1.1547	0.00805397	0.00729832	0.00172213	0.0069175	0.0063486	0.00150941	0.00233567	0.00220902	0.000522562	0.00357427	0.004115	0.00108263	0.00873021	0.0086535	0.00059305	0.00655779	0.00604854	0.0012532	0.000396203	0.000396453	3.77e-05	0.000236999	0.000339239	0.00020589	0
hsa-mir-3615-5p	35.6667	35	9.0185	35	34	3.60555	21	20	8.544	25.6667	27	5.1316	40.6667	40	11.0151	22.3333	22	2.51661	7.33333	8	7.02377	8.33333	8	2.51661	0.00694875	0.00690382	0.00154085	0.00701081	0.00662451	0.00182089	0.00406217	0.0045946	0.00103286	0.00428404	0.00412715	0.000792989	0.00670628	0.0076086	0.00201291	0.00502797	0.00522164	0.00079075	0.00140285	0.00143339	0.00138784	0.00144464	0.00135284	0.000383599	20
hsa-mir-34a-5p	27.6667	26	4.72582	22.3333	22	2.51661	11	11	2	14.6667	15	3.51188	59	62	13.7477	39	41	7.2111	1.66667	2	1.52753	19.3333	21	6.65833	0.00539926	0.00512855	0.000745048	0.00448216	0.00422975	0.00123075	0.00219174	0.001991	0.000350189	0.002431	0.00257187	0.000409479	0.00968977	0.0104135	0.00254387	0.00863676	0.00856349	0.00017924	0.00034283	0.000433809	0.000307602	0.00334006	0.00356201	0.00101688	0
hsa-mir-1180-5p	34.3333	34	7.50555	40	43	9.84886	13.3333	13	2.51661	19.3333	19	4.50925	58	63	18.0278	24.3333	25	4.04145	2	2	2	1.33333	2	1.1547	0.00669385	0.00670656	0.00125669	0.00769876	0.00767123	0.00040928	0.0026495	0.00245045	0.000362678	0.00323507	0.00290429	0.000769824	0.00928459	0.00924018	0.00207898	0.00542585	0.00570389	0.000610864	0.000371049	0.000396453	0.000359021	0.000236999	0.000339239	0.00020589	8.33333
hsa-mir-134-5p	35	34	5.56776	37.3333	41	12.897	11	10	1.73205	13	15	4.3589	52.3333	54	10.5987	35	29	11.2694	1.33333	2	1.1547	6	6	1	0.00683194	0.00670656	0.000867181	0.00763005	0.00815324	0.00350648	0.0021867	0.00220902	0.000185556	0.00216777	0.00244572	0.000699827	0.00846292	0.00792015	0.00104695	0.00783083	0.00798544	0.00227597	0.0002516	0.000358347	0.000218723	0.00104904	0.00111527	0.000177353	16.3333
hsa-mir-374a-5p	25	26	2.64575	28.3333	31	11.2398	16.3333	12	8.3865	29.3333	29	1.52753	43	39	12.49	31	32	2.64575	1.66667	0	2.88675	10	10	2	0.00489206	0.00510694	0.000482419	0.00530908	0.00526563	0.00109905	0.0030763	0.00265083	0.000784823	0.0049344	0.00497229	0.000636291	0.00690662	0.00627709	0.00126255	0.00697552	0.00689256	0.000971111	0.000298622	0	0.000517229	0.00174902	0.00185879	0.000354286	0.666667
hsa-mir-369-5p	23	23	2	25.6667	23	6.4291	26.3333	23	12.3423	35.3333	38	5.50757	28.6667	27	3.78594	21.3333	23	7.63763	8	8	2	13	14	4.58258	0.00449907	0.00462628	0.000313194	0.00507813	0.00558326	0.00133238	0.00499434	0.00508075	0.00117738	0.00592142	0.00580859	0.00101029	0.00467699	0.00484009	0.000558518	0.0046013	0.00480391	0.000811666	0.00157236	0.00143339	0.000361069	0.00224601	0.00236748	0.000706129	0
hsa-mir-501-3p	24.3333	22	7.76745	28.6667	27	5.68624	34	31	7.93725	30.3333	31	4.04145	30	31	11.5326	15	8	12.1244	7.33333	8	5.03322	1.66667	2	1.52753	0.00473397	0.00433954	0.00135441	0.0056206	0.00594507	0.000933533	0.0066806	0.00660825	0.000145383	0.00506866	0.00519716	0.000557707	0.00478839	0.00454676	0.00150001	0.00314466	0.00228156	0.00204666	0.0014153	0.00143339	0.000972581	0.000293539	0.000371758	0.000263292	1.66667
hsa-mir-197-3p	19	16	7	34.3333	37	10.2632	20.6667	19	3.78594	24.6667	24	1.1547	47	56	21	18	19	9.53939	3	3	1	4	4	1	0.00369558	0.00321828	0.00124343	0.00699425	0.00730394	0.00296021	0.00409138	0.00419714	0.000228795	0.00412892	0.004115	0.000162037	0.00740082	0.00873402	0.00262665	0.00378449	0.00396845	0.00141992	0.000600531	0.00053752	0.00024182	0.00069388	0.000678478	0.000144562	0
hsa-mir-126-5p	20.3333	21	4.04145	18.3333	22	7.23418	15.6667	12	9.07377	26.3333	30	10.0167	22	21	3.60555	18	18	4	3.66667	4	0.57735	46	45	5.56776	0.00398517	0.00397207	0.000835772	0.00342451	0.0037369	0.00067926	0.00291896	0.00265083	0.000957539	0.00441523	0.00458573	0.00176429	0.00359042	0.00381341	0.000550572	0.004072	0.00415837	0.00110722	0.000726331	0.000716693	0.000136724	0.00803936	0.00836454	0.000984579	0
hsa-mir-4454-5p	5.33333	5	2.51661	10.6667	10	2.08167	24	23	4.58258	5.66667	6	5.50757	16.6667	14	14.1892	42	46	13.4536	42.6667	46	8.5049	21	16	10.4403	0.00103429	0.000986259	0.000456768	0.00212538	0.00220817	0.000565832	0.00496581	0.0054282	0.00171884	0.0009186	0.00107437	0.00085147	0.00292137	0.00205337	0.00283306	0.00915497	0.00869478	0.00173131	0.00853448	0.00971311	0.00227436	0.00364633	0.00297406	0.00171672	0
hsa-mir-101-2-3p	5	4	2.64575	9	9	3	50.3333	49	5.1316	40.3333	42	12.5831	4.33333	5	1.1547	3.66667	4	1.52753	20	18	6.245	34	33	3.60555	0.000985827	0.000756584	0.00054606	0.00171606	0.00158715	0.000280934	0.0101008	0.0101615	0.00149484	0.00669951	0.00752057	0.00180552	0.000717439	0.000733348	0.000241983	0.000879823	0.000835462	0.000525376	0.00390512	0.00390428	0.000932139	0.0059394	0.006134	0.000607735	0
hsa-mir-374b-5p	29.6667	25	8.0829	23	22	4.58258	14.6667	15	3.51188	20	21	2.64575	35.6667	38	6.80686	28	29	8.544	6	7	2.64575	7	9	4.3589	0.00581668	0.00502856	0.00163169	0.0045014	0.00475606	0.000688193	0.00299179	0.00242992	0.00109006	0.00337952	0.00360063	0.000697197	0.00586954	0.00601345	0.001436	0.00609347	0.0060571	0.000693674	0.00122011	0.00138759	0.000616171	0.00124119	0.00152658	0.000799451	0
hsa-mir-145-3p	39.6667	39	4.04145	31.6667	33	5.1316	14.6667	13	5.68624	17.6667	15	9.29157	25.3333	27	4.72582	29	28	9.53939	0	0	0	0	0	0	0.00777601	0.0073767	0.000940487	0.0064144	0.00611493	0.00218067	0.00281601	0.00287173	0.000430778	0.00288083	0.00257187	0.00127313	0.00408959	0.00421105	0.000247973	0.00630793	0.00584823	0.000924044	0	0	0	0	0	0	0
hsa-mir-92a-2-3p	28	25	6.08276	31.6667	28	10.9697	11.6667	12	5.50757	12	11	3.60555	39.3333	41	11.5902	21	21	5	10.3333	10	2.51661	3	3	3	0.00546091	0.00502856	0.00101464	0.00625729	0.0074067	0.00204923	0.0022235	0.00260361	0.000699665	0.00198617	0.00196967	0.000451524	0.00631583	0.00601345	0.00135673	0.00494183	0.00438618	0.00224751	0.00205979	0.00216905	0.000579556	0.000525118	0.000557636	0.000509637	0
hsa-mir-138-1-3p	34.6667	30	14.5717	22.6667	27	8.3865	13.3333	16	7.37111	30.3333	30	2.51661	24.3333	27	12.2202	22.3333	24	8.62168	1.33333	0	2.3094	4.66667	4	2.08167	0.00682315	0.00567438	0.00302879	0.00425434	0.00456813	0.000712476	0.00259686	0.00290991	0.00136305	0.00506725	0.0050443	6.8e-05	0.00383707	0.00396008	0.00168657	0.00479694	0.00501277	0.000999131	0.000264302	0	0.000457785	0.000828811	0.000676422	0.000417551	1
hsa-mir-132-3p	16.3333	17	2.08167	27	25	9.16515	29.6667	29	3.05505	23.3333	26	6.4291	17.3333	21	7.23418	17.6667	19	2.3094	17	11	10.3923	3.33333	3	1.52753	0.00319519	0.00340463	0.000375639	0.00518017	0.00502598	0.00103616	0.0060647	0.00596436	0.00167567	0.00386764	0.00428001	0.00087287	0.00288949	0.00308006	0.00140028	0.00394589	0.00396845	0.000343852	0.00336848	0.00238595	0.00207164	0.000591983	0.000507316	0.000304051	11.6667
hsa-mir-203a-5p	8	8	0	10.3333	13	5.50757	35.3333	32	12.3423	25.3333	24	5.1316	11	10	6.55744	8	6	3.4641	20.3333	19	9.07377	33	34	4.58258	0.00156677	0.00157802	4.9e-05	0.00219609	0.00220817	0.00151333	0.00682454	0.00706887	0.000829589	0.00421223	0.00429747	0.000573748	0.00189013	0.0014667	0.00137194	0.00174419	0.00171117	0.00050831	0.00391479	0.00376631	0.00139212	0.00577692	0.00627592	0.000902635	0
hsa-mir-374a-3p	29.6667	31	2.3094	35	31	7.81025	5.33333	6	2.08167	17	16	1.73205	36	31	9.53939	22.3333	21	8.0829	0	0	0	3	3	1	0.00581906	0.00611481	0.000619649	0.00691347	0.00744435	0.00161891	0.00103517	0.00107207	0.000310343	0.00283754	0.00286498	8.39e-05	0.00581161	0.00570645	0.0010333	0.00490737	0.00427792	0.0013662	0	0	0	0.000519013	0.000508858	0.000152586	0.666667
hsa-mir-574-3p	26.6667	27	9.50438	23.3333	28	9.86577	11.3333	11	6.50641	33.3333	30	9.45163	28.3333	22	16.4418	16	15	7.54983	7	6	3.60555	1.33333	0	2.3094	0.00518483	0.0053258	0.00169931	0.0043358	0.00473732	0.00102173	0.00212224	0.00242992	0.000832172	0.0056301	0.00537184	0.00179889	0.00462059	0.00418473	0.00252024	0.00347159	0.00283526	0.00134144	0.00134263	0.00118936	0.000567388	0.000247838	0	0.000429269	2.33333
hsa-mir-1307-5p	3.33333	4	3.05505	4.33333	4	2.51661	28.3333	34	25.9679	2.66667	2	3.05505	8.66667	7	7.63763	50	33	31.1929	11.6667	11	7.02377	35.3333	35	14.5029	0.000641295	0.000789008	0.000581679	0.000956497	0.000679437	0.000793781	0.0064301	0.0080243	0.00579973	0.000425089	0.000358123	0.000462225	0.00152409	0.00102669	0.00152305	0.0110137	0.00884103	0.00615698	0.00226046	0.00238595	0.00121146	0.00609847	0.00593668	0.00228022	1
hsa-mir-4521-5p	18.3333	17	4.16333	16	16	6	22	24	4.3589	32.3333	33	4.04145	11.3333	10	4.16333	8.33333	8	2.51661	7.66667	7	2.08167	16	15	2.64575	0.0035898	0.00321548	0.000826091	0.00302973	0.00270704	0.000613207	0.00441613	0.00382884	0.0010815	0.00540424	0.00550287	0.000560639	0.00185698	0.00190215	0.000662195	0.00184027	0.00171117	0.0004083	0.00151264	0.00130143	0.000407397	0.00278653	0.0026023	0.000370472	0
hsa-mir-99b-3p	31.3333	32	12.0139	27.3333	25	6.80686	2.66667	2	3.05505	11	10	3.60555	34.3333	43	15.0111	17.6667	16	5.68624	0	0	0	1.33333	2	1.1547	0.00611874	0.00605267	0.00233076	0.00533146	0.00581955	0.000956171	0.000463646	0.000472018	0.000459517	0.00181331	0.00171458	0.000438601	0.00541564	0.00630679	0.00190019	0.00393826	0.00453641	0.00105924	0	0	0	0.000236999	0.000339239	0.00020589	25.3333
hsa-mir-654-5p	14.6667	15	1.52753	18.3333	20	6.65833	19.3333	19	6.50641	23.3333	24	2.08167	19	17	4.3589	16.3333	15	4.16333	6	5	3.60555	5.33333	5	0.57735	0.00287735	0.00301714	0.000368988	0.00345584	0.00339718	0.000577628	0.00374908	0.00398199	0.000599467	0.00389891	0.00382144	0.000189622	0.00310784	0.00323365	0.00070667	0.00365417	0.00396936	0.000827638	0.00123257	0.000991133	0.000842133	0.000930879	0.000929394	8.61e-05	9
hsa-mir-339-3p	23.6667	24	8.5049	20.3333	17	6.65833	15.6667	15	8.02081	16.3333	15	7.0946	19	16	6.08276	15.6667	15	8.02081	3	2	1.73205	5.33333	6	5.03322	0.00464495	0.00453951	0.00174129	0.00395489	0.0042324	0.000970153	0.00299434	0.00354013	0.00106488	0.00268969	0.00268592	0.000977004	0.00309952	0.00304344	0.00092879	0.00331698	0.00313298	0.00113863	0.000613108	0.000396453	0.000408702	0.000902924	0.00101772	0.000851352	5.66667
hsa-mir-382-5p	17.3333	17	1.52753	16.6667	16	6.02771	8.33333	9	4.04145	23	26	7	33.6667	31	16.1658	12.6667	14	3.21455	1.33333	0	2.3094	3.33333	4	1.1547	0.00338974	0.00341942	0.000220376	0.00317453	0.00290978	0.000642186	0.00161518	0.00183784	0.00064952	0.00382035	0.0039743	0.00106583	0.00537168	0.00454676	0.00228463	0.00278199	0.00264624	0.000306556	0.000264302	0	0.000457785	0.000586392	0.000676422	0.000216654	0
hsa-mir-33b-3p	26	24	5.2915	17.3333	21	8.14453	11	13	5.2915	10.3333	13	6.4291	30	33	10.8167	15.3333	17	9.60902	1.66667	2	1.52753	4.33333	5	1.1547	0.00509223	0.00453951	0.00105795	0.00319198	0.00355299	0.000948298	0.00211636	0.0022973	0.000860235	0.00171168	0.00229286	0.00103704	0.00493486	0.00572011	0.00186339	0.00317103	0.00355071	0.0015896	0.000317676	0.000358347	0.000299419	0.00076126	0.000845527	0.000222572	2.66667
hsa-mir-191-3p	26.6667	27	0.57735	27.3333	23	9.29157	5.33333	7	4.72582	14	13	4.58258	18.3333	21	5.50757	11.6667	11	5.03322	1.33333	2	1.1547	5.33333	4	4.16333	0.00522082	0.00522971	0.000109699	0.005297	0.00555503	0.00128087	0.00102006	0.00107207	0.00099508	0.00237136	0.0023278	0.00086539	0.00293129	0.00308006	0.000588596	0.00250239	0.00229752	0.000633804	0.0002516	0.000358347	0.000218723	0.000924603	0.000743515	0.000693863	0
hsa-mir-18a-5p	14.6667	14	5.03322	18.3333	20	2.88675	8	6	5.2915	17.3333	18	5.03322	18.3333	19	6.02771	17.3333	17	3.51188	5	4	3.60555	9	9	2	0.00285715	0.00281599	0.000905902	0.00358295	0.00339718	0.000333421	0.00148127	0.00141605	0.000632795	0.00288116	0.0032231	0.000716722	0.00292199	0.00296333	0.000619779	0.00404216	0.00321329	0.00169227	0.00100333	0.000867619	0.000722471	0.00158465	0.00152195	0.000432091	4.33333
hsa-mir-641-5p	16	17	8.544	16.3333	18	7.63763	9.33333	9	1.52753	18	15	7.93725	24.6667	25	10.504	17	14	6.08276	1.33333	0	2.3094	4.33333	4	4.50925	0.00310026	0.00335328	0.00158101	0.00302168	0.00305747	0.000888124	0.00189879	0.00188807	0.000525854	0.00295686	0.00268592	0.00106109	0.0039295	0.00366674	0.00141628	0.00372268	0.00370753	0.000806252	0.000238898	0	0.000413783	0.000733476	0.000678478	0.000762464	0
hsa-mir-758-3p	23.3333	23	9.50438	18	13	9.53939	5.66667	5	4.04145	8	8	0	25.3333	26	1.1547	18	18	2	0	0	0	3.33333	3	0.57735	0.00453154	0.00453679	0.00171292	0.00343323	0.0031743	0.00138154	0.00105113	0.00118004	0.000556186	0.00134234	0.00137167	0.000107848	0.00417358	0.00405508	0.00072011	0.00411169	0.00417731	0.00105614	0	0	0	0.000586563	0.000508858	0.000135926	13.3333
hsa-mir-323a-3p	17.3333	20	6.4291	14.3333	19	8.0829	12	9	5.19615	15.3333	12	6.65833	19.3333	14	11.0151	8.66667	7	3.78594	3	3	0	9.66667	11	3.21455	0.00337796	0.00378292	0.00121574	0.00258819	0.00321461	0.00109603	0.00228965	0.00212408	0.0004102	0.0025143	0.0020575	0.000868369	0.003076	0.00266301	0.00145555	0.00190226	0.00199636	0.000607505	0.000594305	0.00059468	5.66e-05	0.00170281	0.00186016	0.000621537	0
hsa-mir-30c-1-3p	18	16	4.3589	18	13	9.53939	11.6667	11	1.1547	16	17	4.58258	18.6667	20	4.16333	10	11	2.64575	4.66667	5	0.57735	2.33333	3	2.08167	0.00350784	0.00315603	0.000732938	0.00342966	0.0031743	0.00136717	0.00238417	0.0025961	0.00062125	0.00268862	0.00259858	0.000851171	0.00300921	0.00293339	0.000389678	0.00232119	0.00207919	0.00100229	0.000930783	0.000991133	0.000191197	0.000417458	0.000508858	0.000380091	0
hsa-mir-2682-5p	18.6667	16	9.29157	18	18	7	9.66667	10	2.51661	12.3333	15	5.50757	16	15	5.56776	15.3333	18	5.50757	3	3	1	5.66667	5	4.04145	0.00368992	0.00315603	0.00193239	0.003399	0.00305747	0.000723231	0.00189964	0.00183784	0.000283577	0.00205346	0.00244572	0.000895518	0.00257454	0.00220004	0.000743857	0.00330588	0.00359132	0.000645614	0.000581727	0.00059468	0.000141886	0.000987933	0.000929394	0.000680882	0
hsa-mir-548o-2-3p	9.66667	9	2.08167	14.6667	18	7.57188	14.3333	11	7.57188	18.3333	18	0.57735	15.6667	14	3.78594	11	10	7.54983	4	4	0	8.66667	8	2.08167	0.00188472	0.00177527	0.000343638	0.00267614	0.00305747	0.000957101	0.00270225	0.0025961	0.000772693	0.00307995	0.00308625	0.00032541	0.00254849	0.00247279	0.000536976	0.00242624	0.00285194	0.0014264	0.000792406	0.000792907	7.55e-05	0.0015066	0.00135284	0.000312158	0
hsa-mir-2355-5p	14.3333	13	4.16333	11.6667	14	4.04145	15.6667	16	3.51188	13.6667	13	4.04145	17.3333	15	9.71253	6.66667	8	2.3094	8	9	1.73205	8.66667	8	3.05505	0.00279021	0.00256427	0.000717786	0.00219945	0.00236866	0.000301221	0.00309215	0.00290991	0.000384999	0.002257	0.00222896	0.000481025	0.00278788	0.00285322	0.00135272	0.00144128	0.00151214	0.000272083	0.00160374	0.00178404	0.000465519	0.00151134	0.00148703	0.000506212	0
hsa-mir-550a-1-5p	18.6667	18	7.02377	19.6667	22	4.04145	5.33333	5	1.52753	8.33333	6	5.85947	29	29	5	9.33333	9	1.52753	4	4	2	1.33333	2	1.1547	0.00363513	0.00362057	0.00127545	0.00380898	0.0037369	0.000137801	0.00104524	0.00107207	0.000150028	0.00135102	0.00107437	0.000838474	0.00469163	0.00456516	0.00025646	0.00212547	0.00229752	0.000547954	0.000779704	0.000867619	0.000347731	0.000236999	0.000339239	0.00020589	0
hsa-mir-18a-3p	14	11	5.19615	17	18	2.64575	7.66667	7	2.08167	8	8	3	22.3333	24	2.88675	11.3333	13	3.78594	1.33333	2	1.1547	12.6667	12	2.08167	0.00275774	0.00216977	0.00109652	0.00332536	0.00322732	0.000339747	0.00149797	0.00153153	7.13e-05	0.00132374	0.00143249	0.000422696	0.00362577	0.00361408	0.000112	0.00245923	0.00245722	0.000463881	0.000276754	0.000396453	0.000240403	0.00222775	0.00202927	0.000492178	3
hsa-mir-152-5p	13	13	2	15.6667	18	7.76745	4.66667	5	2.51661	14	12	4.3589	19	18	2.64575	14.6667	17	4.93288	2	2	2	9.66667	9	2.08167	0.00254061	0.00261485	0.000339848	0.00287711	0.00305747	0.000948204	0.000928033	0.000765767	0.000555227	0.00231049	0.0020575	0.000516121	0.00310067	0.00322673	0.000401368	0.00317987	0.00321329	0.000597116	0.000421357	0.000396453	0.000434345	0.00168638	0.00167291	0.000336357	47.3333
hsa-mir-485-5p	16.6667	17	3.51188	12.3333	9	7.57188	8.33333	8	1.52753	19.3333	20	2.08167	16.3333	14	4.93288	13.3333	15	3.78594	2	2	0	2	2	0	0.00327834	0.00335328	0.000784664	0.00237424	0.00238073	0.001182	0.00165027	0.00165206	0.000117852	0.00323534	0.00321001	0.000333938	0.00262768	0.00247279	0.000538582	0.002908	0.00302427	0.00030049	0.000396203	0.000396453	3.77e-05	0.000349736	0.000339239	1.91e-05	0
hsa-mir-574-5p	12.3333	13	3.05505	14.6667	14	5.03322	7.66667	8	2.51661	5.66667	4	4.72582	26.3333	25	4.16333	20	21	5.56776	2.33333	2	2.51661	0.666667	0	1.1547	0.00240932	0.0024589	0.000575851	0.00280236	0.00264525	0.000520965	0.00150804	0.00153153	0.000392308	0.000908463	0.000685833	0.000689174	0.0042922	0.00437494	0.000588463	0.00454621	0.00472542	0.00154032	0.000449827	0.000358347	0.000501859	0.000123919	0	0.000214634	0
hsa-let-7a-2-5p	4.66667	5	0.57735	4.66667	6	4.16333	32	33	2.64575	33	35	5.2915	1.66667	2	1.52753	2	2	2	5.33333	5	1.52753	4	5	1.73205	0.000912187	0.00094573	9.54e-05	0.000790891	0.00101916	0.00070504	0.00644708	0.00684425	0.00109662	0.00550954	0.00535001	0.000767194	0.000250646	0.000311929	0.000226315	0.000391266	0.000417731	0.000378728	0.00106904	0.000895866	0.000392494	0.000705234	0.000848097	0.00032044	0
hsa-mir-105-1-5p	18.6667	19	2.51661	19	16	7.93725	5.33333	6	1.1547	5	6	4.58258	19.3333	19	5.50757	14.6667	17	5.85947	0	0	0	1.66667	2	1.52753	0.00366604	0.00374779	0.000602998	0.0036313	0.00343883	0.00102345	0.00106279	0.000944035	0.000227785	0.000801489	0.00102875	0.000715462	0.00324187	0.00278672	0.00134499	0.0031412	0.00355071	0.000744749	0	0	0	0.000282356	0.000338211	0.000258986	0.666667
hsa-mir-628-5p	16.3333	16	1.52753	16.6667	15	6.65833	7	5	6.245	6.33333	4	4.93288	21.3333	22	2.08167	15.3333	16	3.05505	0	0	0	0	0	0	0.003198	0.00302634	0.000305336	0.00317475	0.00290978	0.000802878	0.00125533	0.00118004	0.000853665	0.0010191	0.000685833	0.000709875	0.00353096	0.00343122	0.000798796	0.00338883	0.00340231	4.19e-05	0	0	0	0	0	0	0
hsa-mir-369-3p	8.66667	8	4.04145	8.33333	8	1.52753	10.6667	13	4.93288	14.6667	14	3.05505	13.6667	13	2.08167	9	8	3.60555	1	0	1.73205	15.3333	16	2.08167	0.00171287	0.00157802	0.000842693	0.00163415	0.0016919	0.000251425	0.00210559	0.00214415	0.000982369	0.0024386	0.00250686	0.000351967	0.00222824	0.00228258	0.000298103	0.00204364	0.00228156	0.000816984	0.000179173	0	0.000310337	0.00268532	0.00288353	0.000424133	0
hsa-mir-652-3p	17	17	8	15	16	5.56776	5	2	5.19615	13	11	9.16515	13.6667	14	1.52753	12.6667	13	3.51188	0	0	0	4	2	3.4641	0.00329741	0.00335328	0.00145999	0.00282742	0.00271775	0.000510451	0.00086617	0.000472018	0.000709018	0.00209902	0.00188604	0.00132313	0.00225417	0.00233947	0.000457491	0.00276876	0.00271525	0.000233407	0	0	0	0.000688975	0.000371758	0.000578732	14.3333
hsa-let-7d-3p	16.6667	17	2.51661	12	14	8.18535	2	2	2	13	13	3	20	19	9.53939	7	8	2.64575	2.33333	2	2.51661	5	5	3	0.00325975	0.00321548	0.00046747	0.00212985	0.00236866	0.00123432	0.000396639	0.000306307	0.000448677	0.0021551	0.00222896	0.000333741	0.00330213	0.00361408	0.00155641	0.00150428	0.00167092	0.000315169	0.000474981	0.000433809	0.000496848	0.000874854	0.000929394	0.000511558	0
hsa-mir-1255a-5p	14	14	1	16.3333	12	8.3865	7	8	3.60555	9	8	4.58258	16.3333	18	3.78594	6.66667	7	0.57735	2	3	1.73205	4.66667	5	1.52753	0.00274585	0.00276153	0.000279449	0.00311567	0.00290978	0.00119371	0.00136077	0.00153153	0.000630277	0.0015324	0.00143249	0.000822628	0.00269405	0.00278672	0.000780285	0.00149878	0.00146206	0.000196613	0.000396078	0.00053752	0.000347651	0.00080696	0.000845527	0.000232452	0
hsa-mir-1271-5p	16.3333	15	6.1101	10.6667	9	4.72582	12	10	4.3589	10.3333	10	1.52753	16.3333	16	10.504	7.66667	8	1.52753	0.666667	0	1.1547	1.66667	0	2.88675	0.00317909	0.00301714	0.00109928	0.00231515	0.00152873	0.00166929	0.00231224	0.00220902	0.000255885	0.00174635	0.00171458	0.000387486	0.00256635	0.00234671	0.00154662	0.00176515	0.00187979	0.000582254	0.000144603	0	0.00025046	0.000309798	0	0.000536586	0.666667
hsa-mir-1296-5p	10.6667	12	5.1316	14.6667	15	0.57735	6.66667	5	2.88675	5.33333	5	2.51661	18.6667	23	7.50555	13.6667	13	3.05505	2.66667	2	1.1547	2	2	2	0.00207808	0.00226975	0.00099054	0.00296147	0.00254789	0.000876165	0.00127203	0.00118004	0.000227889	0.000877514	0.000895306	0.000354578	0.00310266	0.0033734	0.00142704	0.00307278	0.00321329	0.000715428	0.000515652	0.000433809	0.000175106	0.000349393	0.000371758	0.000338765	0
hsa-mir-4435-1-5p	13	9	7.81025	18.3333	20	2.88675	5.66667	5	3.05505	7.33333	7	1.52753	16.3333	17	2.08167	12.3333	11	3.21455	1	0	1.73205	0	0	0	0.00255033	0.00170231	0.0015502	0.00358295	0.00339718	0.000333421	0.00106364	0.00110451	0.000337041	0.00124297	0.00120021	0.000349172	0.00265149	0.0026514	1.15e-05	0.00275002	0.00302427	0.000575534	0.000179173	0	0.000310337	0	0	0	0.666667
hsa-mir-210-5p	12.3333	13	1.1547	14.3333	14	9.50438	5.33333	5	2.51661	6	6	1	20	20	3	13.6667	14	0.57735	0	0	0	1.66667	2	1.52753	0.00241991	0.00256427	0.000294933	0.0025893	0.00236866	0.00139019	0.00102266	0.00118004	0.000312546	0.00100055	0.00107	0.000124088	0.00324211	0.00323365	0.000127264	0.00312469	0.00292412	0.000787154	0	0	0	0.000298616	0.000338211	0.000280919	3
hsa-mir-486-5p	8.33333	7	4.16333	12	13	2.64575	4	2	3.4641	6.33333	7	1.1547	20.6667	18	4.6188	17.6667	16	2.88675	0.666667	0	1.1547	3.33333	4	1.1547	0.00163134	0.00132402	0.000823475	0.00231941	0.00237803	0.000103879	0.000713016	0.000472018	0.000443845	0.00105517	0.00107	0.000152991	0.00334821	0.00342387	0.000507271	0.0039581	0.00396936	0.000610709	0.000144603	0	0.00025046	0.000586735	0.000678478	0.000217671	0.666667
hsa-mir-323b-3p	11.3333	12	2.08167	7	9	4.3589	9.33333	11	2.88675	15.6667	15	6.02771	12.6667	15	6.80686	6	3	6.08276	2.66667	2	1.1547	6.33333	8	3.78594	0.00221477	0.00226975	0.000379991	0.00125012	0.00152271	0.000630624	0.00186873	0.00168469	0.000655029	0.00261852	0.00229286	0.00103009	0.00198616	0.00220004	0.000946447	0.00124351	0.000855583	0.00107366	0.000528354	0.000433809	0.000232195	0.00111727	0.00148703	0.000674976	0
hsa-mir-93-3p	11.6667	11	1.1547	12.3333	13	4.04145	9.33333	7	4.04145	10	8	5.2915	16.3333	14	6.80686	5	5	2	3.33333	2	2.3094	2.66667	3	2.51661	0.00228041	0.00221257	0.000156048	0.0023438	0.00220817	0.000317914	0.00178084	0.00165206	0.000319044	0.00163058	0.00137167	0.000721409	0.00262963	0.00209237	0.000964535	0.00115169	0.00142597	0.000506637	0.000635101	0.000433809	0.000381456	0.000479417	0.000508858	0.000465396	0.666667
hsa-mir-376c-3p	12.3333	11	3.21455	9.66667	8	4.72582	5.33333	5	2.51661	12.3333	12	2.51661	16.3333	16	2.51661	10.6667	12	7.0946	0	0	0	2.66667	2	1.1547	0.00240381	0.00221257	0.000552325	0.00189308	0.0021162	0.000790359	0.00110552	0.000765767	0.000679669	0.00209066	0.0020575	0.000579384	0.00265768	0.00266301	0.000308343	0.00219175	0.00250639	0.00120993	0	0	0	0.000462815	0.000371758	0.000187521	0
hsa-mir-505-3p	12.6667	13	4.50925	13.6667	14	3.51188	9	9	3	7	7	5	14	12	5.2915	10.6667	8	5.50757	0.666667	0	1.1547	1	0	1.73205	0.00246297	0.00256427	0.000807949	0.00263384	0.00264525	0.000259662	0.00174734	0.00183784	0.000296578	0.00113087	0.00120021	0.000740522	0.00225854	0.00228258	0.000687187	0.00238513	0.00228156	0.0011174	0.000144603	0	0.00025046	0.000169619	0	0.00029379	0
hsa-mir-370-5p	13.6667	11	4.6188	14.6667	15	2.51661	3.33333	2	2.3094	2.33333	0	4.04145	19.3333	20	2.08167	15.3333	14	2.3094	0	0	0	0	0	0	0.00268032	0.00221257	0.000926804	0.00286659	0.00288761	0.000318747	0.000610914	0.000472018	0.000267169	0.00041781	0	0.000723668	0.00314743	0.00323365	0.000186531	0.00346618	0.00375958	0.000719595	0	0	0	0	0	0	12
hsa-mir-215-5p	4.33333	5	1.1547	7	7	2	11.6667	12	1.52753	13.3333	10	7.57188	7.33333	7	0.57735	4.66667	6	4.16333	5	6	1.73205	13.6667	14	0.57735	0.000847733	0.00094573	0.000223702	0.00140879	0.00152873	0.00051348	0.00234404	0.00220902	0.000436508	0.00224438	0.00152857	0.0013239	0.00119887	0.00117336	0.000121896	0.000935009	0.0011341	0.000853068	0.000971705	0.00107504	0.000283802	0.00239161	0.00236748	0.000199722	0
hsa-mir-377-5p	18.3333	16	8.73689	9.66667	9	3.05505	4	5	1.73205	8.66667	8	1.1547	14	16	6.245	9.33333	10	5.03322	0	0	0	3	3	1	0.0035549	0.00315603	0.00157998	0.00192441	0.00220817	0.000646708	0.000780765	0.000765767	0.000316513	0.00145664	0.00143249	0.00024675	0.00220455	0.00249543	0.000769982	0.00195856	0.00208866	0.000761115	0	0	0	0.000524432	0.000557636	0.000171026	0
hsa-mir-873-5p	9.33333	7	4.04145	9.66667	10	2.51661	8.66667	8	1.1547	7.66667	8	2.51661	16	17	2.64575	10.6667	12	3.21455	1.66667	0	2.88675	3	3	3	0.00181227	0.001408	0.000723931	0.00201907	0.00169859	0.00103297	0.00172894	0.00176722	0.000181324	0.00129025	0.00122286	0.000470296	0.00259118	0.00249338	0.000187503	0.00231999	0.00245722	0.000281346	0.000361508	0	0.00062615	0.000540863	0.000507316	0.000558393	0
hsa-mir-4746-5p	11	12	1.73205	12.3333	12	2.51661	5	4	3.60555	6.66667	7	0.57735	19.6667	21	6.1101	9.66667	10	1.52753	1.66667	2	1.52753	0.666667	0	1.1547	0.00215291	0.00226975	0.000334875	0.0024078	0.00254789	0.000330553	0.000921407	0.000944035	0.000468698	0.00112359	0.00120021	0.00018076	0.00315066	0.00308006	0.000715777	0.00215642	0.00228156	0.000230713	0.000323776	0.000433809	0.000285153	0.00011308	0	0.00019586	0
hsa-mir-151b-5p	0.666667	0	1.1547	0.666667	0	1.1547	22.6667	20	5.50757	15.3333	15	1.52753	0	0	0	1.33333	0	2.3094	12	11	4.58258	14	13	1.73205	0.000134095	0	0.000232259	0.00017635	0	0.000305447	0.00444789	0.00444145	3.35e-05	0.00258531	0.00257187	0.000452168	0	0	0	0.000252023	0	0.000436516	0.00232056	0.00218049	0.000666485	0.00245916	0.00220505	0.000445928	0
hsa-mir-4775-5p	11.3333	12	2.08167	15.3333	13	4.93288	5.66667	6	1.52753	9	9	3	15.6667	16	1.52753	7.33333	7	1.52753	1.33333	2	1.1547	0.666667	0	1.1547	0.00221207	0.00236702	0.000350976	0.00297849	0.0031743	0.000693463	0.00115153	0.000918921	0.000433832	0.00148393	0.00154313	0.000383404	0.00258274	0.0026514	0.000498592	0.00163802	0.00171117	0.000285452	0.0002516	0.000358347	0.000218723	0.000112737	0	0.000195266	0
hsa-mir-148b-5p	11	12	1.73205	12.3333	15	6.4291	6	7	2.64575	9.66667	11	3.21455	12.6667	12	2.08167	7.66667	7	4.04145	1.66667	2	1.52753	3.33333	3	0.57735	0.00216102	0.00236702	0.000397932	0.00256714	0.00288761	0.00158544	0.00120762	0.00107207	0.000623825	0.00160443	0.00168143	0.000496069	0.00211272	0.00187158	0.000654161	0.00175294	0.00199636	0.000900191	0.000323776	0.000433809	0.000285153	0.000580972	0.000557636	8.62e-05	0
hsa-mir-4677-3p	8	8	2	10.3333	11	3.05505	6.66667	5	3.78594	7.66667	8	0.57735	14	14	2	12	13	3.60555	0.666667	0	1.1547	5	5	2	0.00155878	0.00157802	0.000342708	0.00197364	0.00186109	0.000203159	0.00143774	0.00110451	0.00103288	0.00129139	0.00137167	0.000194121	0.00227093	0.00228258	8.22e-05	0.00262392	0.00245722	0.000449526	0.000132151	0	0.000228892	0.000874682	0.000929394	0.000343295	0
hsa-mir-96-5p	13	15	5.2915	9	10	1.73205	8.33333	9	1.1547	6.66667	6	4.04145	12.6667	10	4.6188	8.66667	7	5.68624	1.33333	0	2.3094	2.66667	3	2.51661	0.00253779	0.00301714	0.00100691	0.00174739	0.00169859	9.04e-05	0.00168293	0.00154631	0.000391169	0.00111346	0.000917145	0.000695527	0.00215007	0.00155965	0.00110412	0.0019618	0.00199636	0.00118883	0.000238898	0	0.000413783	0.000478903	0.000507316	0.000465348	0
hsa-mir-26b-3p	12.6667	12	3.05505	12.6667	17	8.3865	4.33333	4	2.51661	10	9	4.58258	13	12	3.60555	7	9	3.4641	0.666667	0	1.1547	1.33333	0	2.3094	0.00248707	0.00241371	0.000635468	0.00224242	0.00287623	0.00125801	0.000819305	0.000944035	0.000333134	0.0017154	0.00154313	0.000896883	0.00210453	0.00190215	0.000478905	0.00147884	0.00170115	0.000547098	0.000144603	0	0.00025046	0.000247838	0	0.000429269	0
hsa-mir-212-5p	1.33333	2	1.1547	4	5	3.60555	25	26	4.58258	11	12	2.64575	3	2	3.60555	4.33333	4	1.52753	4	4	1	7.33333	9	4.72582	0.000260192	0.000378292	0.000225652	0.000677875	0.000849296	0.00061049	0.00499857	0.00444145	0.000985307	0.00183585	0.00198715	0.000410033	0.000446205	0.000311929	0.00052635	0.000967159	0.0011341	0.000294954	0.000798632	0.000716693	0.000254994	0.00125283	0.00152658	0.000781049	0
hsa-mir-584-5p	15.3333	16	6.02771	8.33333	9	3.05505	1.33333	2	1.1547	2.33333	3	2.08167	14.3333	15	3.05505	17	17	1	0	0	0	0	0	0	0.00297946	0.00315603	0.00109165	0.00157081	0.00152873	0.000271687	0.00024937	0.000306307	0.000226338	0.000391606	0.000458573	0.000362788	0.0023146	0.00220004	0.000296602	0.00389621	0.00334185	0.00107345	0	0	0	0	0	0	5
hsa-mir-299-3p	10.6667	13	4.93288	13.6667	15	2.3094	4.66667	4	2.08167	7	7	2	13.6667	14	1.52753	6.33333	8	2.88675	0.666667	0	1.1547	1.33333	2	1.1547	0.00207538	0.0024589	0.000938635	0.00266517	0.00254789	0.000211894	0.000975794	0.000662707	0.0005862	0.00118695	0.00125343	0.000393652	0.00222204	0.00220004	5.31e-05	0.00134621	0.00151214	0.000432253	0.000119449	0	0.000206891	0.000236656	0.000338211	0.000205635	0
hsa-mir-339-5p	10	11	4.58258	7.66667	5	4.6188	6.66667	5	3.78594	1.66667	2	1.52753	11	10	7.54983	12	12	1	2	2	2	5.33333	5	0.57735	0.00194928	0.00208061	0.000885243	0.00145892	0.00132263	0.000691261	0.00143774	0.00110451	0.00103288	0.000273363	0.000305715	0.000258709	0.00190155	0.0014667	0.00154181	0.00272569	0.00245722	0.000608571	0.000408655	0.000358347	0.000435992	0.000936299	0.000848097	0.000155001	0.666667
hsa-mir-502-3p	10.3333	10	1.52753	9.66667	10	4.50925	5.33333	6	2.08167	7.66667	9	3.21455	12	12	1	9	7	4.3589	1	0	1.73205	0.666667	0	1.1547	0.00202292	0.00189146	0.000300752	0.00208151	0.0016919	0.00146638	0.00103517	0.00107207	0.000310343	0.00131506	0.00154313	0.000621796	0.00198281	0.00176003	0.000424917	0.00193982	0.00171117	0.000624325	0.000216905	0	0.00037569	0.00011308	0	0.00019586	0.666667
hsa-mir-539-3p	15.6667	15	4.04145	8.66667	9	0.57735	3	2	3.60555	7	6	2.64575	11.6667	11	1.1547	7	10	6.08276	0.666667	0	1.1547	1.66667	2	1.52753	0.00307569	0.00283719	0.000853289	0.00172255	0.00152873	0.000340927	0.000504626	0.000441804	0.000538791	0.00115088	0.00102875	0.000333832	0.00193392	0.00171561	0.000469468	0.00138928	0.00207919	0.00120316	0.000144603	0	0.00025046	0.000293539	0.000371758	0.000263292	0
hsa-mir-330-5p	10	10	1	10.6667	10	2.08167	3	3	1	3.66667	3	2.08167	11.6667	12	0.57735	9.66667	10	4.50925	1.33333	0	2.3094	5	5	1	0.00195977	0.00189146	0.000226511	0.00212538	0.00220817	0.000565832	0.000582446	0.000612614	9.89e-05	0.000596548	0.000514375	0.000288428	0.00191941	0.00176003	0.000315299	0.00208009	0.00189017	0.000766916	0.000238898	0	0.000413783	0.00086892	0.000845527	0.000138589	0.666667
hsa-let-7a-1-3p	6.66667	8	3.21455	9	10	6.55744	5	3	6.245	6.66667	6	3.05505	16.3333	19	7.37111	4.33333	5	2.08167	1.33333	2	1.1547	5	4	1.73205	0.00129729	0.00151317	0.000615025	0.00184384	0.00254789	0.00130467	0.00116494	0.000662707	0.00148135	0.00109119	0.00102875	0.000409749	0.00273972	0.00278672	0.00146907	0.000922889	0.000945085	0.000341943	0.000276754	0.000396453	0.000240403	0.000869091	0.000743515	0.000277643	4.33333
hsa-mir-199a-1-3p	9.66667	10	2.51661	16.3333	13	7.57188	2.33333	2	2.51661	6.33333	5	4.16333	10	9	3.60555	8.33333	8	1.52753	0	0	0	0.666667	0	1.1547	0.00188342	0.00197252	0.000437732	0.00318213	0.00343883	0.00121324	0.000470273	0.000306307	0.000570219	0.00103037	0.000895306	0.000595137	0.0016916	0.00132003	0.000848976	0.00187793	0.00189017	0.000409886	0	0	0	0.000112737	0	0.000195266	0
hsa-mir-1468-5p	8	7	3.60555	11.6667	11	3.05505	4.66667	2	4.6188	6	6	2	12	11	4.58258	7	8	2.64575	0	0	0	3	3	1	0.00156559	0.00132402	0.000712079	0.00232679	0.00254789	0.00071948	0.000815119	0.000472018	0.000620618	0.00102422	0.00102875	0.000410549	0.00191024	0.00171561	0.000514239	0.00160606	0.00170115	0.000727722	0	0	0	0.000530023	0.000507316	0.000203092	1.33333
hsa-mir-2277-5p	10	10	2	8.33333	5	5.7735	5.66667	4	2.88675	2.66667	3	2.51661	11	10	3.60555	12.3333	8	9.29157	0	0	0	2.33333	3	2.08167	0.00195047	0.00197252	0.000330858	0.00157215	0.00132263	0.000877979	0.00118159	0.000944035	0.000717864	0.000438621	0.000458573	0.000428994	0.00176047	0.00155965	0.000381153	0.00257649	0.00171117	0.00153377	0	0	0	0.000395265	0.000507316	0.000352845	3.33333
hsa-mir-379-5p	5.33333	7	4.72582	8.33333	10	4.72582	0.666667	0	1.1547	5.66667	3	5.50757	18.3333	21	6.4291	10	10	1	0	0	0	2.66667	3	2.51661	0.00102769	0.00138076	0.000904413	0.00173038	0.00203831	0.00110161	0.000102102	0	0.000176846	0.000902263	0.000514375	0.000810932	0.00305687	0.00308006	0.00132982	0.00230898	0.00208866	0.000742914	0	0	0	0.000451805	0.000507316	0.000426765	0
hsa-mir-487a-5p	7.66667	7	3.05505	13.3333	10	5.7735	3	2	3.60555	8.66667	8	1.1547	13	14	2.64575	4.33333	5	4.04145	0	0	0	1	0	1.73205	0.00150762	0.00132402	0.000633433	0.00257588	0.00264525	0.000844742	0.000514697	0.000472018	0.00053731	0.00144424	0.00143249	7.91e-05	0.00209523	0.00218351	0.000167419	0.000872003	0.000945085	0.000837856	0	0	0	0.000185879	0	0.000321952	0
hsa-mir-590-3p	12	12	1	7	8	1.73205	2.66667	4	2.3094	10.3333	11	2.08167	9.66667	9	4.04145	6.66667	6	3.05505	0	0	0	0.666667	0	1.1547	0.00234886	0.00226975	0.000188729	0.00134501	0.00135352	1.96e-05	0.000518883	0.000612614	0.000478946	0.00172381	0.00168143	0.000314652	0.00156703	0.00171193	0.00057271	0.00145451	0.00114078	0.000549195	0	0	0	0.000123919	0	0.000214634	0
hsa-mir-576-5p	11	10	2.64575	9	11	4.3589	1.66667	0	2.88675	7	6	3.60555	11.6667	16	7.50555	6.66667	7	0.57735	0	0	0	0.666667	0	1.1547	0.00216361	0.00197252	0.000580911	0.00165228	0.00186845	0.000520894	0.000255256	0	0.000442116	0.00119088	0.000917145	0.000684296	0.00180426	0.00234671	0.00107093	0.00149878	0.00146206	0.000196613	0	0	0	0.000112737	0	0.000195266	0
hsa-mir-24-2-5p	8	8	2	8.66667	11	4.93288	6	7	2.64575	7.33333	5	4.04145	8	7	2.64575	3.66667	3	1.1547	0	0	0	5.66667	6	2.51661	0.00156937	0.00151317	0.000416808	0.0015641	0.00186845	0.000672183	0.00115986	0.00122523	0.000422951	0.00119563	0.000895306	0.000553423	0.00129355	0.0013315	0.000340379	0.000822321	0.000855583	0.000240371	0	0	0	0.000976066	0.00101772	0.000399236	0
hsa-mir-3176-5p	9.33333	9	0.57735	9	7	4.3589	0	0	0	2	2	2	10.3333	10	4.50925	6.33333	8	2.88675	1.33333	2	1.1547	9	8	2.64575	0.00182837	0.00181028	0.000136007	0.0017165	0.00158715	0.000607271	0	0	0	0.000347985	0.000358123	0.000343029	0.00163366	0.00155965	0.000533243	0.00134621	0.00151214	0.000432253	0.000264052	0.000358347	0.000231768	0.00156314	0.00135284	0.000409831	0
hsa-mir-4326-5p	9.33333	9	3.51188	6.33333	6	1.52753	2.66667	4	2.3094	2.66667	4	2.3094	11.6667	14	4.93288	10	10	2	3.66667	2	2.88675	0	0	0	0.00182448	0.00170231	0.000686907	0.00126399	0.00135887	0.000379601	0.000498741	0.000612614	0.000452677	0.00046736	0.000685833	0.000405031	0.00184471	0.00205337	0.00062575	0.0022128	0.0022682	0.000107724	0.000757711	0.000396453	0.000658993	0	0	0	10.6667
hsa-mir-222-5p	1.66667	2	1.52753	4.66667	4	2.08167	8	7	1.73205	26	26	4	2.66667	4	2.3094	2.66667	3	2.51661	0	0	0	0	0	0	0.000332644	0.000394504	0.000306433	0.00088645	0.000793575	0.000268459	0.00157664	0.00154631	6.57e-05	0.0043874	0.00465559	0.000920235	0.000403512	0.000586678	0.000349946	0.000523894	0.000626597	0.00048084	0	0	0	0	0	0	0
hsa-mir-455-5p	7.33333	5	4.04145	6.66667	7	1.52753	6	9	5.19615	7.66667	8	1.52753	8.33333	8	4.50925	6.33333	3	6.65833	2.66667	2	1.1547	0	0	0	0.00143949	0.00100571	0.000803828	0.00128839	0.00132263	8.74e-05	0.00112217	0.00137838	0.00101852	0.00129759	0.00143249	0.000334084	0.00135076	0.00152172	0.000658288	0.00135385	0.000570389	0.00135989	0.000540806	0.000396453	0.000283669	0	0	0	0
hsa-mir-3909-5p	9.33333	9	1.52753	5.66667	6	2.51661	4.33333	4	1.52753	3.66667	4	1.52753	11	11	2	9.66667	7	4.6188	0	0	0	0.666667	0	1.1547	0.00183367	0.00177527	0.000353338	0.00105542	0.00101916	0.000281727	0.000841887	0.000918921	0.000155682	0.000626417	0.000716245	0.00028655	0.00181331	0.00202754	0.000428425	0.00209789	0.00199636	0.000692205	0	0	0	0.000112737	0	0.000195266	0
hsa-mir-543-5p	11	9	5.2915	9.33333	10	3.05505	1.66667	2	1.52753	1.66667	2	1.52753	7.66667	6	3.78594	6.66667	6	3.05505	0	0	0	6.33333	4	4.04145	0.00216253	0.00181028	0.0010595	0.00177201	0.00169859	0.000230506	0.000310493	0.00045946	0.000268968	0.000293367	0.000342917	0.000271998	0.00131724	0.000935788	0.000842115	0.00147893	0.00171117	0.000564404	0	0	0	0.00109525	0.000743515	0.00066817	1
hsa-mir-212-3p	7	8	2.64575	7.66667	10	4.04145	3.66667	4	3.51188	12	11	2.64575	4.33333	4	1.52753	4.33333	3	2.3094	1.33333	0	2.3094	4	4	0	0.00136433	0.00151317	0.000502172	0.00139469	0.0016919	0.00052059	0.000651894	0.000883609	0.000572367	0.00202337	0.00196967	0.000523719	0.000702924	0.00076086	0.000212082	0.0009351	0.000855583	0.000355004	0.000264302	0	0.000457785	0.000699472	0.000678478	3.82e-05	0.666667
hsa-mir-411-3p	7.66667	8	3.51188	10	11	5.56776	1.66667	2	1.52753	1.66667	0	2.88675	14.6667	14	10.0167	6	5	3.60555	0	0	0	0	0	0	0.00150491	0.00151317	0.000711816	0.00182236	0.00186109	0.000745648	0.000310493	0.00045946	0.000268968	0.000285764	0	0.000494958	0.00230119	0.00205337	0.00148956	0.00126336	0.00104433	0.000550975	0	0	0	0	0	0	0
hsa-mir-133a-1-5p	6.66667	6	3.05505	10.3333	12	4.72582	4	2	3.4641	1.66667	0	2.88675	7	8	1.73205	12	14	3.4641	0	0	0	0	0	0	0.00130399	0.00113488	0.000602059	0.00213075	0.00236866	0.00118062	0.000713016	0.000472018	0.000443845	0.000254763	0	0.000441262	0.00112405	0.00117336	0.000154345	0.0026173	0.00264624	0.000322257	0	0	0	0	0	0	0
hsa-mir-625-5p	6.33333	7	1.1547	5	5	2	3.66667	3	1.1547	6	7	1.73205	10.3333	12	4.72582	5.66667	6	1.52753	2.66667	3	2.51661	2	2	0	0.00123943	0.00132402	0.000223233	0.000942846	0.000845949	0.00021479	0.000757333	0.000708026	0.00032534	0.00100309	0.00107	0.000289654	0.00162534	0.00187158	0.000590964	0.00133521	0.00125319	0.000624201	0.000515527	0.000650714	0.00046298	0.000349736	0.000339239	1.91e-05	0
hsa-mir-219-1-3p	6.66667	6	2.08167	6.66667	6	1.1547	3	3	1	6	6	3	4.66667	4	2.08167	7	8	2.64575	3.33333	3	1.52753	2.66667	2	1.1547	0.00129848	0.00120685	0.000366715	0.00131994	0.00135352	0.000285483	0.000582446	0.000612614	9.89e-05	0.000988153	0.00107437	0.000437095	0.000740397	0.000623859	0.000249358	0.0015109	0.00151214	0.000369507	0.000666731	0.000650714	0.000316697	0.000473655	0.000339239	0.000233706	0
hsa-mir-424-5p	8	11	5.19615	7.66667	8	0.57735	3.33333	4	1.1547	5.33333	6	3.05505	7.66667	8	2.51661	5.33333	7	4.72582	0	0	0	2.66667	4	2.3094	0.00156256	0.00208061	0.00101372	0.00152136	0.00135887	0.000286078	0.000666151	0.000612614	0.00025536	0.000882312	0.000917145	0.000507669	0.00122183	0.00124772	0.000258783	0.00106764	0.00132312	0.000965586	0	0	0	0.000473312	0.000676422	0.000411271	1
hsa-mir-450b-5p	7.33333	8	2.08167	7.33333	8	1.1547	2	0	3.4641	3	2	3.60555	11.6667	15	6.65833	5	2	5.19615	0	0	0	2.66667	2	3.05505	0.00144468	0.00157802	0.000447434	0.00149674	0.00135887	0.000563329	0.000306307	0	0.000530539	0.000501975	0.000305715	0.000623709	0.00195578	0.00220004	0.00122814	0.00102244	0.000570389	0.000918351	0	0	0	0.000451291	0.000339239	0.000516514	0.666667
hsa-mir-148a-5p	6	6	2	9.66667	8	4.72582	2.33333	2	2.51661	4.33333	4	2.51661	6.66667	7	1.52753	4.66667	4	1.1547	0	0	0	2.66667	3	2.51661	0.00116708	0.00118351	0.000354585	0.00182952	0.00158715	0.000632998	0.000402524	0.000441804	0.000384392	0.000723254	0.00061143	0.000432037	0.00107206	0.00109175	0.000112441	0.00103678	0.0011341	0.000174379	0	0	0	0.000467721	0.000557636	0.000429875	0
hsa-mir-548e-5p	5.66667	7	3.21455	5	5	3	6.33333	6	2.51661	4.66667	3	3.78594	7.33333	7	3.51188	5.66667	6	0.57735	1.33333	0	2.3094	0	0	0	0.00110922	0.00132402	0.000635169	0.00100663	0.00132263	0.000579002	0.00122601	0.00137838	0.000297129	0.000804347	0.000458573	0.000701447	0.00121126	0.0013315	0.000573991	0.00127109	0.00125319	0.000146756	0.000264302	0	0.000457785	0	0	0	3.33333
hsa-mir-1254-1-5p	7.33333	6	4.16333	11.3333	12	1.1547	2	3	1.73205	0.666667	0	1.1547	7.33333	6	6.1101	6.66667	6	2.08167	0.666667	0	1.1547	0	0	0	0.00141928	0.00118351	0.000760513	0.00223795	0.00203831	0.000352759	0.000374056	0.00045946	0.000339508	0.000119374	0	0.000206762	0.0011232	0.000935788	0.000852072	0.00147996	0.00142597	0.000375763	0.000144603	0	0.00025046	0	0	0	0
hsa-mir-340-3p	5	5	0	8.33333	7	3.21455	3	2	1.73205	5	4	2.64575	5.66667	6	1.52753	5.33333	5	1.52753	0.666667	0	1.1547	2.66667	3	2.51661	0.000979234	0.000986259	3.06e-05	0.00160215	0.00158715	0.000420832	0.000642718	0.000441804	0.000470244	0.000840094	0.00061143	0.00046185	0.000910876	0.000880017	0.000167591	0.00116941	0.00114078	0.000141584	0.000119449	0	0.000206891	0.000451462	0.000508858	0.000425676	0.666667
hsa-mir-379-3p	9.33333	9	1.52753	9	6	5.19615	1.66667	2	1.52753	0	0	0	13.3333	13	2.51661	2.33333	2	0.57735	0	0	0	0	0	0	0.00182708	0.00170231	0.000300417	0.00171472	0.00158715	0.000767341	0.000300422	0.000441804	0.000260322	0	0	0	0.00217837	0.00234671	0.000405691	0.000550449	0.000417731	0.000264998	0	0	0	0	0	0	0.666667
hsa-mir-22-5p	6.66667	8	3.21455	6.33333	5	2.3094	3.66667	4	1.52753	5	5	3	8.33333	9	3.05505	4.66667	6	2.3094	0	0	0	0.666667	0	1.1547	0.00131728	0.00160914	0.000654674	0.00123244	0.00132263	0.000350213	0.000707131	0.000765767	0.000211968	0.000812758	0.000857292	0.000434085	0.00132271	0.00140368	0.000338489	0.00111413	0.00125319	0.000677358	0	0	0	0.000112737	0	0.000195266	0
hsa-mir-6500-3p	5	5	3	3.33333	3	0.57735	5	5	2	4	4	2	9.33333	9	2.51661	6.33333	7	2.08167	0	0	0	2.33333	3	2.08167	0.000971128	0.00100571	0.000560134	0.000691749	0.000509578	0.000317271	0.000971608	0.00107207	0.000272909	0.000666101	0.00061143	0.00033864	0.00153673	0.00171193	0.000448867	0.00147445	0.00167092	0.000643065	0	0	0	0.000395265	0.000507316	0.000352845	0
hsa-mir-194-1-5p	5.66667	5	2.08167	4.66667	3	3.78594	1.66667	2	1.52753	7.33333	8	1.1547	7.66667	7	2.08167	6	5	4.58258	0	0	0	1.33333	2	1.1547	0.00110133	0.000986259	0.000368048	0.00107601	0.00050757	0.00113303	0.000310493	0.00045946	0.000268968	0.00122296	0.00122286	0.00014865	0.00124466	0.0013315	0.000275902	0.00136718	0.00142597	0.000961093	0	0	0	0.000236656	0.000338211	0.000205635	0
hsa-mir-4652-5p	4.33333	5	2.08167	5.33333	5	1.52753	8.33333	9	4.04145	6	7	5.56776	5.33333	5	1.52753	2	2	0	2.33333	2	2.51661	0	0	0	0.000843842	0.00094573	0.000400455	0.00103057	0.0010581	0.000169204	0.00159	0.00183784	0.000564444	0.00104649	0.00125343	0.000959899	0.000899335	0.000779823	0.000386528	0.000455385	0.000417731	0.000101555	0.000443225	0.000433809	0.000448007	0	0	0	0
hsa-mir-99a-3p	4.66667	5	2.51661	5	3	3.4641	2	2	0	2.66667	2	1.1547	11.6667	10	4.72582	6.66667	7	1.52753	0.666667	0	1.1547	0	0	0	0.000904189	0.000986259	0.000466317	0.000943292	0.000793575	0.000526787	0.00040671	0.000441804	8.83e-05	0.00043749	0.000358123	0.000150828	0.00188108	0.00190215	0.000623099	0.0015629	0.00146206	0.000673918	0.000132151	0	0.000228892	0	0	0	0
hsa-mir-195-5p	3.33333	5	2.88675	3.66667	5	3.21455	4	5	1.73205	7	8	2.64575	9	7	3.4641	5.66667	8	4.93288	0	0	0	0.666667	0	1.1547	0.000650481	0.00094573	0.000564131	0.000779255	0.00101514	0.000692146	0.000795872	0.000765767	0.000370039	0.00116074	0.00122286	0.000416925	0.00153041	0.00109175	0.000816776	0.00112403	0.00167092	0.000973552	0	0	0	0.00011308	0	0.00019586	0
hsa-mir-324-5p	4.66667	6	2.3094	5	5	1	1.66667	2	1.52753	2.66667	2	3.05505	11	13	4.3589	5	5	0	0	0	0	2.66667	0	4.6188	0.000922886	0.00118351	0.000471777	0.00103751	0.000845949	0.000483227	0.000323004	0.000306307	0.000331669	0.000420021	0.000342917	0.000463409	0.00184544	0.00218351	0.0008485	0.00113846	0.00104433	0.000253888	0	0	0	0.000450948	0	0.000781065	0
hsa-mir-2467-5p	4	3	2.64575	5.33333	5	0.57735	2.33333	3	2.08167	2.33333	2	2.51661	9.33333	9	4.50925	7.33333	8	3.05505	0	0	0	1.66667	2	1.52753	0.000792682	0.000591756	0.000543463	0.00106258	0.00101916	0.000241286	0.000535581	0.000662707	0.000484687	0.000374137	0.000358123	0.000382395	0.00160001	0.00140368	0.000979698	0.00166906	0.00189017	0.000747972	0	0	0	0.000293539	0.000371758	0.000263292	0
hsa-mir-1260b-5p	5	5	1	3	3	1	2.33333	2	2.51661	3.66667	5	3.21455	1.66667	2	1.52753	7	4	6.08276	4.33333	4	2.51661	4.66667	5	0.57735	0.000975235	0.000986259	0.000165429	0.000603797	0.000679437	0.000236837	0.000540616	0.000441804	0.000596195	0.000597679	0.000764288	0.000534229	0.000250646	0.000311929	0.000226315	0.00144576	0.000855583	0.00103969	0.000826976	0.000792907	0.000411261	0.00081238	0.000845527	5.97e-05	0
hsa-let-7i-3p	3.33333	4	1.1547	2.33333	3	2.08167	6	8	5.2915	2	2	0	5.66667	2	8.14453	8	7	4.58258	2.33333	2	2.51661	2	2	2	0.000649292	0.000756584	0.000214528	0.00052189	0.00050757	0.000529195	0.0013657	0.00188807	0.00119357	0.000335585	0.000342917	2.7e-05	0.00104885	0.000293339	0.0015695	0.00168669	0.00146206	0.000686366	0.000443225	0.000433809	0.000448007	0.000349393	0.000371758	0.000338765	0
hsa-mir-380-3p	6.66667	6	1.1547	5	5	2	2	2	2	3.66667	4	3.51188	8.33333	9	3.05505	5.33333	5	0.57735	0	0	0	0	0	0	0.00130918	0.00118351	0.000260912	0.0010064	0.00118901	0.000437137	0.000361544	0.000472018	0.000320901	0.000585279	0.000685833	0.000542042	0.0013289	0.00132003	0.000382345	0.00123353	0.00104433	0.000416614	0	0	0	0	0	0	0
hsa-mir-1197-5p	4.33333	4	1.52753	2.66667	0	4.6188	3.33333	4	1.1547	6.66667	6	5.03322	6	4	4.3589	1.33333	2	1.1547	0.666667	0	1.1547	5.66667	7	2.3094	0.000847841	0.000756584	0.000300616	0.000452958	0	0.000784546	0.000666151	0.000612614	0.00025536	0.00108386	0.00107437	0.000745732	0.00104898	0.000586678	0.000905548	0.000316141	0.000378034	0.000290188	0.000132151	0	0.000228892	0.000998601	0.00118734	0.000429254	0
hsa-mir-497-5p	7	7	4	4.66667	4	2.08167	0.666667	0	1.1547	1.33333	2	1.1547	9.33333	8	5.1316	7	8	1.73205	0	0	0	0.666667	0	1.1547	0.00135493	0.00138076	0.000738928	0.000917336	0.0010581	0.000358725	0.000102102	0	0.000176846	0.000216211	0.000305715	0.000188165	0.00146628	0.00124772	0.000652539	0.00153634	0.00151214	0.000124257	0	0	0	0.000123919	0	0.000214634	0
hsa-mir-224-3p	5.33333	7	4.72582	4.66667	5	2.51661	2.66667	2	3.05505	4.33333	5	4.04145	6.66667	7	2.51661	4.66667	4	3.05505	0.666667	0	1.1547	0.666667	0	1.1547	0.00102769	0.00138076	0.000904413	0.000948891	0.00118433	0.000532071	0.000463646	0.000472018	0.000459517	0.000706056	0.000895306	0.000633016	0.00112083	0.00102669	0.000550113	0.000999127	0.000756068	0.000589154	0.000119449	0	0.000206891	0.000123919	0	0.000214634	0
hsa-mir-1185-1-3p	6	7	3.60555	7.33333	7	2.51661	0.666667	0	1.1547	0	0	0	9.66667	10	0.57735	4.33333	5	2.08167	0	0	0	1.33333	2	1.1547	0.00116827	0.001408	0.000686071	0.0014654	0.00169859	0.000541898	0.000102102	0	0.000176846	0	0	0	0.00159084	0.0014667	0.000271435	0.000922889	0.000945085	0.000341943	0	0	0	0.000225817	0.000338211	0.000195564	0
hsa-mir-409-5p	7.66667	8	1.52753	5	2	5.19615	3	3	3	3	2	1.73205	5	6	2.64575	4.66667	4	1.1547	0.666667	0	1.1547	0	0	0	0.00150772	0.00157802	0.000343146	0.00119596	0.000339718	0.00148421	0.000527209	0.000662707	0.000474208	0.000507043	0.000358123	0.000304454	0.000784066	0.000880017	0.000365239	0.0011009	0.000835462	0.000529996	0.000119449	0	0.000206891	0	0	0	0
hsa-mir-193b-5p	6	7	3.60555	6.33333	8	5.68624	1.66667	0	2.88675	7.66667	7	4.04145	6	6	4	1.33333	2	1.1547	0	0	0	0	0	0	0.00118719	0.001408	0.000724191	0.00107399	0.00135352	0.00096508	0.000255256	0	0.000442116	0.00132012	0.00120021	0.000775636	0.000940031	0.000880017	0.000591895	0.000316141	0.000378034	0.000290188	0	0	0	0	0	0	0.666667
hsa-mir-874-5p	4	2	3.4641	3.33333	5	2.88675	1.33333	2	1.1547	2.66667	2	1.1547	9.66667	9	3.05505	5.66667	8	4.93288	0	0	0	1.66667	0	2.88675	0.000793979	0.000394504	0.000705997	0.000565082	0.000845949	0.000489378	0.000304607	0.000441804	0.00026423	0.00043749	0.000358123	0.000150828	0.00157013	0.00171193	0.000425579	0.00132757	0.00170115	0.00118577	0	0	0	0.000281842	0	0.000488165	0
hsa-mir-3158-1-3p	5.66667	5	2.08167	7	5	4.3589	1.33333	2	1.1547	1.66667	0	2.88675	5.33333	5	1.52753	6	6	4	1.33333	2	1.1547	0	0	0	0.00111463	0.00094573	0.000435372	0.00131256	0.0010581	0.000630271	0.00024937	0.000306307	0.000226338	0.000254763	0	0.000441262	0.00085579	0.000779823	0.000148304	0.00123792	0.00125319	0.000660023	0.0002516	0.000358347	0.000218723	0	0	0	0.666667
hsa-mir-296-3p	8	6	7.2111	5.33333	5	5.50757	0	0	0	0	0	0	10.6667	9	4.72582	2	2	2	0.666667	0	1.1547	1.33333	0	2.3094	0.00154257	0.00120685	0.00134765	0.0009048	0.000845949	0.000935615	0	0	0	0	0	0	0.00171565	0.0013315	0.000675333	0.000468617	0.000570389	0.000426928	0.000144603	0	0.00025046	0.000226159	0	0.000391719	0
hsa-mir-424-3p	5.33333	6	3.05505	5.66667	6	5.50757	4	3	2.64575	5	4	1.73205	5	5	2	3	3	0	0	0	0	0	0	0	0.00103299	0.00118351	0.000570533	0.00114941	0.00158715	0.0010048	0.000740635	0.000708026	0.000316398	0.000824027	0.000716245	0.000213563	0.000827612	0.000951075	0.000342965	0.000683077	0.000626597	0.000152333	0	0	0	0	0	0	0
hsa-mir-577-5p	4.66667	5	2.51661	5.66667	5	2.08167	1.33333	2	1.1547	4.33333	4	0.57735	7.66667	8	4.50925	2.66667	3	2.51661	0	0	0	1.33333	2	1.1547	0.000921589	0.00100571	0.000506502	0.00108697	0.0010581	0.000253348	0.000259441	0.000306307	0.000239473	0.000730857	0.000685833	0.000147196	0.00120519	0.00117336	0.000651049	0.000633304	0.000855583	0.000556517	0	0	0	0.000236999	0.000339239	0.00020589	0
hsa-mir-433-5p	5.33333	6	1.1547	9.66667	10	2.51661	0	0	0	2.33333	3	2.08167	6.66667	7	2.51661	3.33333	2	2.3094	0	0	0	0	0	0	0.00104358	0.00113488	0.000223384	0.00195596	0.00203831	0.000733934	0	0	0	0.000375268	0.000514375	0.000328595	0.00110729	0.0013315	0.000452304	0.000733872	0.000570389	0.000459914	0	0	0	0	0	0	0.666667
hsa-let-7e-3p	7	6	1.73205	5	3	3.4641	3.66667	4	3.51188	1.66667	0	2.88675	7.66667	6	3.78594	1	0	1.73205	0	0	0	0	0	0	0.00136423	0.00120685	0.000293025	0.000941954	0.000793575	0.00052261	0.000719643	0.000612614	0.000778694	0.000254763	0	0.000441262	0.00122705	0.00114129	0.000495701	0.000208866	0	0.000361766	0	0	0	0	0	0	3.33333
hsa-mir-494-5p	4.66667	4	1.1547	4.66667	5	1.52753	0.666667	0	1.1547	3	3	1	8	10	3.4641	2.66667	3	2.51661	1	0	1.73205	0.666667	0	1.1547	0.000909485	0.00080457	0.00019535	0.000886003	0.000849296	0.000115253	0.000102102	0	0.000176846	0.000494643	0.000514375	0.000127801	0.0012624	0.0014667	0.000436826	0.000523894	0.000626597	0.00048084	0.000216905	0	0.00037569	0.000123919	0	0.000214634	0.666667
hsa-mir-374b-3p	7.66667	8	0.57735	3	2	1.73205	2.33333	2	2.51661	2.33333	2	0.57735	5.66667	6	2.51661	4	4	1	0	0	0	0	0	0	0.00150102	0.00151317	0.000114672	0.000572242	0.00052905	0.000258182	0.000412595	0.000472018	0.000386326	0.000386537	0.000358123	6.28e-05	0.00089946	0.000880017	0.000338955	0.000942828	0.000835462	0.000439411	0	0	0	0	0	0	0
hsa-mir-4482-3p	4	4	1	6.33333	4	4.93288	1.66667	2	1.52753	1.66667	0	2.88675	8.33333	9	3.05505	3	3	1	0	0	0	0	0	0	0.00078209	0.000756584	0.000192686	0.00116776	0.000793575	0.000749137	0.000300422	0.000441804	0.000260322	0.000254763	0	0.000441262	0.00138696	0.00171193	0.000566052	0.000689693	0.000835462	0.000270092	0	0	0	0	0	0	0
hsa-mir-1276-5p	5.66667	3	4.6188	3.33333	4	3.05505	2	2	2	4.33333	4	1.52753	5.66667	4	4.72582	3	4	2.64575	0	0	0	0	0	0	0.00111355	0.000603427	0.000914895	0.000564859	0.000679437	0.000517178	0.000351473	0.000441804	0.000316139	0.000715922	0.000716245	0.000201385	0.00089424	0.000586678	0.000718765	0.000593516	0.000835462	0.000516914	0	0	0	0	0	0	0
hsa-mir-190a-5p	6.66667	6	1.1547	5	3	4.3589	0	0	0	2	3	1.73205	5.33333	4	3.21455	4.66667	4	3.05505	0	0	0	0	0	0	0.00130658	0.00120685	0.000237807	0.000911737	0.00052905	0.000681521	0	0	0	0.000324316	0.000458573	0.000282248	0.000925267	0.000623859	0.000687448	0.000972662	0.000835462	0.000485633	0	0	0	0	0	0	0
hsa-mir-31-3p	4.33333	4	0.57735	2.66667	2	1.1547	1.33333	0	2.3094	3	3	1	7.33333	7	3.51188	2	2	2	1	0	1.73205	0.666667	0	1.1547	0.000849138	0.00080457	0.00012115	0.000515622	0.00052905	0.000170925	0.000204205	0	0.000353693	0.000497177	0.000537184	0.000138655	0.00116772	0.00102669	0.000492753	0.000442152	0.000570389	0.000394009	0.000179173	0	0.000310337	0.000112737	0	0.000195266	0
hsa-mir-1275-5p	0.666667	0	1.1547	0.666667	0	1.1547	7.33333	7	0.57735	2.66667	3	0.57735	1.33333	0	2.3094	2.33333	2	0.57735	6	3	6.08276	1.33333	2	1.1547	0.000126097	0	0.000218407	0.000113239	0	0.000196136	0.00150215	0.00154631	0.000409787	0.00044369	0.000458573	7.92e-05	0.00025362	0	0.000439283	0.000525006	0.000570389	0.000130348	0.00118276	0.00053752	0.00120852	0.000225817	0.000338211	0.000195564	0
hsa-mir-127-5p	5	6	2.64575	4.66667	4	3.05505	0	0	0	1.33333	0	2.3094	6.66667	7	2.51661	3.66667	3	1.1547	0	0	0	0.666667	0	1.1547	0.00096994	0.00118351	0.000496598	0.000854894	0.000676759	0.000442663	0	0	0	0.000238748	0	0.000413524	0.00112083	0.00102669	0.000550113	0.000873207	0.000626597	0.000479634	0	0	0	0.000112737	0	0.000195266	0
hsa-mir-139-5p	2.66667	3	2.51661	3.66667	5	3.21455	1.33333	2	1.1547	2	3	1.73205	2.33333	3	2.08167	5.33333	6	2.08167	0	0	0	4.66667	5	1.52753	0.000516386	0.000603427	0.000478836	0.000621701	0.000845949	0.00054533	0.00024937	0.000306307	0.000226338	0.00035052	0.000514375	0.000303773	0.000351524	0.000467894	0.000310168	0.00124676	0.00146206	0.000601677	0	0	0	0.00080696	0.000845527	0.000232452	0
hsa-mir-378c-5p	0	0	0	1.33333	2	1.1547	8.66667	7	3.78594	5	4	1.73205	0.666667	0	1.1547	0	0	0	3.66667	3	2.08167	2.33333	3	2.08167	0	0	0	0.000289143	0.00033838	0.00026794	0.00165112	0.00154631	0.000301459	0.000824027	0.000716245	0.000213563	9.78e-05	0	0.000169359	0	0	0	0.000701176	0.00059468	0.000333617	0.000395093	0.000508858	0.000352269	0
hsa-mir-362-5p	4.66667	2	4.6188	4	2	3.4641	1.33333	0	2.3094	2	2	2	6.66667	5	3.78594	2.66667	2	3.05505	0	0	0	0	0	0	0.000896083	0.000402285	0.000862031	0.000742101	0.00052905	0.000542582	0.000314678	0	0.000545039	0.000347985	0.000358123	0.000343029	0.00105135	0.000779823	0.000486812	0.000543742	0.000378034	0.00064282	0	0	0	0	0	0	0
hsa-mir-589-3p	3.66667	4	1.52753	3.33333	3	1.52753	1.66667	2	1.52753	2.66667	4	2.3094	4.66667	7	4.04145	4	4	2	0.666667	0	1.1547	0	0	0	0.000712341	0.000789008	0.000279717	0.000628192	0.00052905	0.000188834	0.000378241	0.000472018	0.000341161	0.000442558	0.00061143	0.000386833	0.000706146	0.00102669	0.000612405	0.000846651	0.000835462	0.000282023	0.000119449	0	0.000206891	0	0	0	0.666667
hsa-mir-193a-5p	1	0	1.73205	5.66667	6	1.52753	0	0	0	2.66667	3	0.57735	7	8	2.64575	3	3	3	0	0	0	0	0	0	0.000189146	0	0.000327611	0.00108742	0.0010581	9.06e-05	0	0	0	0.00044369	0.000458573	7.92e-05	0.00117069	0.00140368	0.000509204	0.000586899	0.000626597	0.000568092	0	0	0	0	0	0	0
hsa-mir-16-2-3p	3.66667	4	0.57735	3	3	3	0	0	0	1.33333	0	2.3094	5	4	2.64575	3.33333	3	1.52753	2	3	1.73205	0.666667	0	1.1547	0.00071634	0.000756584	9.91e-05	0.000508908	0.00050757	0.000509579	0	0	0	0.000228611	0	0.000395966	0.000789286	0.000623859	0.000333676	0.000714023	0.000626597	0.000202069	0.000415131	0.00059468	0.000360604	0.000123919	0	0.000214634	0
hsa-mir-140-5p	4	2	3.4641	2	2	2	0	0	0	3.33333	3	1.52753	6	5	2.64575	2.66667	4	2.3094	0	0	0	0.666667	0	1.1547	0.000769986	0.000402285	0.000643627	0.000339272	0.00033838	0.000339719	0	0	0	0.000548129	0.000537184	0.000210899	0.000980478	0.000951075	0.000409295	0.000632282	0.000756068	0.000580375	0	0	0	0.000123919	0	0.000214634	0
hsa-mir-193a-3p	6	7	2.64575	3.66667	3	1.1547	0	0	0	1.33333	2	1.1547	4.66667	4	2.08167	2.66667	0	4.6188	0	0	0	0	0	0	0.00117097	0.001408	0.000504366	0.000716367	0.000793575	0.00018099	0	0	0	0.00023368	0.000342917	0.000202515	0.000749692	0.000586678	0.000296342	0.000556975	0	0.000964708	0	0	0	0	0	0	0
hsa-mir-4485-5p	0	0	0	0.666667	0	1.1547	0.666667	0	1.1547	1.33333	2	1.1547	0	0	0	0	0	0	3.66667	2	2.88675	11.6667	14	6.80686	0	0	0	0.000113239	0	0.000196136	0.000147268	0	0.000255076	0.000216211	0.000305715	0.000188165	0	0	0	0	0	0	0.000757711	0.000396453	0.000658993	0.00205186	0.0026023	0.00119716	0
hsa-mir-628-3p	3.33333	3	1.52753	3.33333	4	1.1547	1.33333	2	1.1547	3	3	3	4.33333	2	5.85947	2.66667	4	2.3094	0	0	0	0	0	0	0.00064659	0.000591756	0.000275841	0.000691526	0.000676759	0.000359419	0.000259441	0.000306307	0.000239473	0.000477173	0.000514375	0.000459703	0.000664598	0.00038043	0.000843386	0.000632282	0.000756068	0.000580375	0	0	0	0	0	0	0
hsa-mir-183-3p	4	5	3.60555	5	5	3	0	0	0	2	2	2	4	4	2	2	2	2	0	0	0	0.666667	0	1.1547	0.000770094	0.000986259	0.000687971	0.000910622	0.000849296	0.000415641	0	0	0	0.000340653	0.000305715	0.000359399	0.000634299	0.000586678	0.000280725	0.000468617	0.000570389	0.000426928	0	0	0	0.00011308	0	0.00019586	0
hsa-mir-19b-2-3p	2.33333	3	2.08167	2	2	2	3.33333	3	0.57735	3.33333	4	1.1547	5	5	1	1.66667	2	1.52753	0	0	0	0	0	0	0.000465442	0.000591756	0.000416893	0.000401937	0.00052905	0.000355836	0.000661116	0.000662707	4.77e-05	0.000551795	0.00061143	0.000171802	0.000809998	0.00076086	0.000109802	0.000334877	0.000378034	0.00031552	0	0	0	0	0	0	0
hsa-mir-296-5p	2.33333	3	2.08167	3.66667	3	1.1547	2.33333	3	2.08167	2.33333	3	2.08167	4	4	2	2.33333	2	0.57735	0	0	0	0.666667	0	1.1547	0.000449447	0.000591756	0.000397862	0.000716814	0.000793575	0.00018334	0.000467832	0.00045946	0.000472073	0.000375268	0.000514375	0.000328595	0.000650935	0.00076086	0.000299572	0.00051839	0.000567051	8.72e-05	0	0	0	0.000112737	0	0.000195266	0
hsa-mir-877-5p	6.33333	6	0.57735	4.66667	2	6.4291	0	0	0	0	0	0	5.33333	4	3.21455	1.33333	0	2.3094	0	0	0	0	0	0	0.00123813	0.00120685	7.53e-05	0.000789999	0.000339718	0.00108746	0	0	0	0	0	0	0.000853668	0.000586678	0.000476393	0.000380259	0	0.000658628	0	0	0	0	0	0	0
hsa-mir-29b-1-3p	1.66667	2	1.52753	2.66667	3	0.57735	2.33333	0	4.04145	1	0	1.73205	5	6	2.64575	3	2	1.73205	1	0	1.73205	0.666667	0	1.1547	0.000323349	0.000378292	0.000299679	0.000515399	0.000509578	1.19e-05	0.000357358	0	0.000618962	0.000171458	0	0.000296975	0.000826635	0.00102669	0.000449416	0.00066425	0.000570389	0.00034292	0.000179173	0	0.000310337	0.000112737	0	0.000195266	0
hsa-mir-615-5p	2	2	2	4.66667	4	1.1547	0	0	0	1.66667	2	1.52753	6	7	2.64575	2.33333	3	2.08167	0.666667	0	1.1547	0	0	0	0.00038629	0.000402285	0.000378546	0.000918005	0.00101916	0.00020983	0	0	0	0.000267163	0.000342917	0.000238487	0.000990918	0.00117336	0.000459803	0.000589125	0.000626597	0.000571311	0.000119449	0	0.000206891	0	0	0	0
hsa-mir-29c-3p	4	3	2.64575	2	2	2	0	0	0	1	0	1.73205	5.33333	6	2.08167	5	5	2	0	0	0	0	0	0	0.000787494	0.000603427	0.000525973	0.000339272	0.00033838	0.000339719	0	0	0	0.000179061	0	0.000310143	0.000902434	0.000935788	0.000446683	0.00112523	0.00132312	0.00043488	0	0	0	0	0	0	0
hsa-mir-376a-1-3p	2.33333	2	2.51661	4.33333	6	3.78594	1	0	1.73205	1.66667	2	1.52753	2.33333	2	2.51661	0.666667	0	1.1547	0	0	0	4	4	2	0.000454851	0.000378292	0.000497567	0.000956944	0.00101916	0.000927404	0.000153153	0	0.00026527	0.000290833	0.000358123	0.000263707	0.000348426	0.000311929	0.000368033	0.000126011	0	0.000218258	0	0	0	0.000699814	0.000743515	0.000341854	0
hsa-mir-186-3p	1	0	1.73205	4	3	1.73205	1.66667	2	1.52753	5	6	1.73205	2.66667	3	0.57735	1.66667	2	1.52753	0	0	0	0	0	0	0.000189146	0	0.000327611	0.000773433	0.000793575	0.000256387	0.000300422	0.000441804	0.000260322	0.000827693	0.000917145	0.000257703	0.000440861	0.000440009	0.00012936	0.000411206	0.000378034	0.000428755	0	0	0	0	0	0	0
hsa-mir-425-3p	2.66667	4	2.3094	3.33333	4	1.1547	1.66667	2	1.52753	0	0	0	5	5	1	2	2	2	0	0	0	1.33333	0	2.3094	0.000515197	0.000756584	0.000446468	0.000628415	0.000676759	8.61e-05	0.000310493	0.00045946	0.000268968	0	0	0	0.000818317	0.000880017	0.000172113	0.000391266	0.000417731	0.000378728	0	0	0	0.000225474	0	0.000390532	2
hsa-mir-7-1-3p	4.33333	3	2.3094	2.66667	2	3.05505	0.666667	0	1.1547	4	4	2	2.33333	3	2.08167	0.666667	0	1.1547	0	0	0	0.666667	0	1.1547	0.000839735	0.000603427	0.000419446	0.000452512	0.00033838	0.000519075	0.000102102	0	0.000176846	0.000658769	0.000716245	0.000291397	0.000385774	0.000570645	0.000334187	0.000139244	0	0.000241177	0	0	0	0.000112737	0	0.000195266	2
hsa-mir-141-3p	1.33333	2	1.1547	3.33333	3	3.51188	2	2	2	3	3	0	3.66667	4	1.52753	2	2	0	0	0	0	0	0	0	0.000260192	0.000378292	0.000225652	0.000787084	0.000509578	0.000956521	0.000461947	0.000441804	0.00047234	0.000503377	0.000514375	4.04e-05	0.000602046	0.000733348	0.000251624	0.000455385	0.000417731	0.000101555	0	0	0	0	0	0	0
hsa-mir-331-5p	3.66667	4	0.57735	4.66667	4	1.1547	0.666667	0	1.1547	0	0	0	2.33333	3	2.08167	3.33333	4	3.05505	0	0	0	0	0	0	0.000717637	0.000756584	0.000111625	0.000918005	0.00101916	0.00020983	0.000102102	0	0.000176846	0	0	0	0.000400289	0.000440009	0.000381982	0.000656521	0.000835462	0.000587845	0	0	0	0	0	0	0
hsa-mir-378a-5p	2.33333	3	2.08167	2.66667	3	2.51661	2	2	2	1.66667	2	1.52753	4	4	1	2	2	2	0	0	0	0	0	0	0.000464145	0.000603427	0.000412532	0.000451842	0.000509578	0.00042592	0.000451875	0.000472018	0.000442149	0.000272232	0.000358123	0.00024105	0.000654034	0.000733348	0.000161788	0.000391266	0.000417731	0.000378728	0	0	0	0	0	0	0
hsa-mir-942-5p	3.66667	4	1.52753	3.66667	4	0.57735	0	0	0	0.666667	0	1.1547	4.33333	4	1.52753	2.33333	2	2.51661	0	0	0	0	0	0	0.000724337	0.000789008	0.00031867	0.000748146	0.000676759	0.000281143	0	0	0	0.000119374	0	0.000206762	0.000735052	0.000623859	0.000363623	0.000505158	0.000570389	0.000475907	0	0	0	0	0	0	0.666667
hsa-mir-1301-5p	4	2	3.4641	3.66667	2	2.88675	0	0	0	1.33333	2	1.1547	3.66667	3	4.04145	1.66667	0	2.88675	0	0	0	0	0	0	0.000786197	0.000402285	0.000685839	0.000684366	0.00052905	0.000443209	0	0	0	0.000216211	0.000305715	0.000188165	0.000547083	0.000467894	0.000590673	0.000348109	0	0.000602943	0	0	0	0	0	0	1.66667
hsa-mir-154-5p	3.33333	3	1.52753	1.33333	2	1.1547	1	0	1.73205	2	2	2	3.66667	4	0.57735	2.66667	3	0.57735	0	0	0	0	0	0	0.000647887	0.000603427	0.00027829	0.000226033	0.00033838	0.000195751	0.000153153	0	0.00026527	0.000347985	0.000358123	0.000343029	0.000605144	0.000586678	0.000147353	0.000620071	0.000626597	0.000238842	0	0	0	0	0	0	0
hsa-mir-3661-5p	2.33333	2	2.51661	3	4	2.64575	0	0	0	0.666667	0	1.1547	5	3	4.3589	3	2	1.73205	0	0	0	0	0	0	0.000461335	0.000378292	0.000507973	0.000508462	0.000679437	0.000448143	0	0	0	0.000119374	0	0.000206762	0.000807877	0.000570645	0.000665652	0.000740579	0.000417731	0.0005939	0	0	0	0	0	0	2.33333
hsa-mir-125b-2-5p	1.66667	2	1.52753	1.33333	0	2.3094	1.33333	0	2.3094	1	0	1.73205	3	3	0	3.66667	3	4.04145	0.666667	0	1.1547	1.33333	2	1.1547	0.00032724	0.000378292	0.000304936	0.0003527	0	0.000610894	0.000294536	0	0.000510152	0.000171458	0	0.000296975	0.000492849	0.000467894	6.88e-05	0.000745992	0.000567051	0.000849713	0.000119449	0	0.000206891	0.000236656	0.000338211	0.000205635	0
hsa-mir-3126-5p	3	3	1	2.66667	3	2.51661	0	0	0	1.33333	2	1.1547	4.33333	4	1.52753	2.66667	3	0.57735	0	0	0	0	0	0	0.000584838	0.000603427	0.000181755	0.000547624	0.000793575	0.000475074	0	0	0	0.00023368	0.000342917	0.000202515	0.000691507	0.000623859	0.000165409	0.000613455	0.000567051	0.000222584	0	0	0	0	0	0	0
hsa-mir-548ah-3p	1.66667	2	1.52753	3.33333	3	0.57735	1.66667	2	1.52753	1.66667	2	1.52753	3	3	1	1.33333	2	1.1547	0.666667	0	1.1547	0	0	0	0.000332644	0.000394504	0.000306433	0.000659971	0.000676759	0.000142741	0.000323004	0.000306307	0.000331669	0.000273363	0.000305715	0.000258709	0.000495947	0.000570645	0.00017747	0.000329373	0.000417731	0.000295282	0.000144603	0	0.00025046	0	0	0	0
hsa-mir-16-2-5p	0	0	0	0	0	0	2.66667	3	2.51661	2	3	1.73205	0.666667	0	1.1547	1	0	1.73205	2	3	1.73205	5	5	2	0	0	0	0	0	0	0.000521324	0.00045946	0.000554848	0.00035052	0.000514375	0.000303773	0.00012681	0	0.000219641	0.000189017	0	0.000327387	0.000415131	0.00059468	0.000360604	0.000863157	0.000848097	0.000313322	0
hsa-mir-199b-5p	2	3	1.73205	1.33333	0	2.3094	1.66667	0	2.88675	1	0	1.73205	2	2	0	5.33333	3	4.93288	0	0	0	0	0	0	0.000390289	0.000567438	0.000338478	0.000226479	0	0.000392273	0.000255256	0	0.000442116	0.000171458	0	0.000296975	0.000328566	0.000311929	4.59e-05	0.00117705	0.000855583	0.000999305	0	0	0	0	0	0	0
hsa-mir-34a-3p	2.66667	2	1.1547	3	3	1	0	0	0	1.33333	2	1.1547	2.33333	2	2.51661	1.66667	2	1.52753	0	0	0	2.33333	3	2.08167	0.000523195	0.000402285	0.000230513	0.000635352	0.000509578	0.000375984	0	0	0	0.00023368	0.000342917	0.000202515	0.000386751	0.00038043	0.00038995	0.000328261	0.000417731	0.000293922	0	0	0	0.000395093	0.000508858	0.000352269	0
hsa-mir-136-5p	1	0	1.73205	1.33333	0	2.3094	3.33333	3	0.57735	2	3	1.73205	2.66667	3	2.51661	1	0	1.73205	0.666667	0	1.1547	0.666667	0	1.1547	0.000201142	0	0.000348389	0.000225586	0	0.000390727	0.000683699	0.000708026	0.000213118	0.000324316	0.000458573	0.000282248	0.000434664	0.000570645	0.00038512	0.000285194	0	0.000493971	0.000132151	0	0.000228892	0.000123919	0	0.000214634	0
hsa-mir-4517-5p	1.66667	2	1.52753	1.66667	2	1.52753	1.66667	2	1.52753	2	2	2	2	0	3.4641	0.666667	0	1.1547	0	0	0	2.33333	3	2.08167	0.000323349	0.000378292	0.000299679	0.000282652	0.00033838	0.000259319	0.000383277	0.000441804	0.000357623	0.000347985	0.000358123	0.000343029	0.00038043	0	0.000658924	0.000139244	0	0.000241177	0	0	0	0.000395265	0.000507316	0.000352845	0
hsa-mir-92b-5p	4.66667	4	1.1547	2.33333	3	2.08167	0	0	0	0.666667	0	1.1547	3.66667	2	4.72582	0.666667	0	1.1547	0	0	0	0	0	0	0.000914888	0.00080457	0.000233868	0.00052189	0.00050757	0.000529195	0	0	0	0.000114306	0	0.000197983	0.000565674	0.000293339	0.000740409	0.000126011	0	0.000218258	0	0	0	0	0	0	0
hsa-mir-10a-3p	2.66667	2	3.05505	3	3	1	0	0	0	0	0	0	5	5	1	1.33333	0	2.3094	0	0	0	0	0	0	0.000512387	0.000402285	0.000575394	0.000603797	0.000679437	0.000236837	0	0	0	0	0	0	0.000824514	0.000935788	0.000206113	0.000278487	0	0.000482354	0	0	0	0	0	0	1
hsa-mir-3163-5p	1	0	1.73205	3	2	3.60555	1.33333	0	2.3094	0	0	0	4	3	2.64575	2.66667	3	2.51661	0	0	0	0	0	0	0.000189146	0	0.000327611	0.000508016	0.000339718	0.000609838	0.000204205	0	0.000353693	0	0	0	0.000625003	0.000467894	0.000350606	0.00068419	0.000626597	0.000714728	0	0	0	0	0	0	0
hsa-mir-541-3p	3	3	1	1	0	1.73205	2.33333	2	2.51661	1.33333	2	1.1547	2.33333	2	2.51661	2	2	0	0	0	0	0	0	0	0.000586244	0.000567438	0.000194046	0.000169859	0	0.000294205	0.000470273	0.000306307	0.000570219	0.000221279	0.000305715	0.000193417	0.000414805	0.000293339	0.000487033	0.000455385	0.000417731	0.000101555	0	0	0	0	0	0	0
hsa-mir-450a-1-5p	2	3	1.73205	1.66667	2	1.52753	0.666667	0	1.1547	3	3	3	2.66667	3	0.57735	1	0	1.73205	0	0	0	0.666667	0	1.1547	0.000390289	0.000567438	0.000338478	0.000282429	0.000339718	0.000258589	0.000147268	0	0.000255076	0.000495774	0.000458573	0.000515383	0.000429444	0.000440009	4.47e-05	0.000189017	0	0.000327387	0	0	0	0.000112737	0	0.000195266	0
hsa-mir-105-1-3p	2.33333	3	2.08167	2.33333	3	2.08167	1.66667	2	1.52753	0.666667	0	1.1547	2.66667	4	2.3094	2	3	1.73205	0	0	0	0	0	0	0.000457336	0.000567438	0.000413431	0.00052189	0.00050757	0.000529195	0.000338111	0.000306307	0.000355083	0.000101905	0	0.000176505	0.000403512	0.000586678	0.000349946	0.00049406	0.000626597	0.000442922	0	0	0	0	0	0	1
hsa-mir-337-3p	1.33333	2	1.1547	1.33333	2	1.1547	0.666667	0	1.1547	0.666667	0	1.1547	5.66667	7	3.21455	2	2	2	0	0	0	0	0	0	0.000260192	0.000378292	0.000225652	0.000289589	0.000339718	0.000268064	0.000102102	0	0.000176846	0.000114306	0	0.000197983	0.000884945	0.00102669	0.000450683	0.000442152	0.000570389	0.000394009	0	0	0	0	0	0	0
hsa-mir-7-1-5p	0.666667	0	1.1547	2	2	2	0	0	0	0	0	0	3.33333	4	1.1547	0.666667	0	1.1547	0	0	0	4.66667	6	4.16333	0.000126097	0	0.000218407	0.00046594	0.000339718	0.000540225	0	0	0	0	0	0	0.000553156	0.000586678	0.000226335	0.000126011	0	0.000218258	0	0	0	0.000790187	0.00101772	0.000704538	0
hsa-mir-20a-3p	2.33333	3	2.08167	2.66667	0	4.6188	0.666667	0	1.1547	1.33333	0	2.3094	2.33333	2	0.57735	1.33333	2	1.1547	0	0	0	0.666667	0	1.1547	0.000457336	0.000567438	0.000413431	0.000452958	0	0.000784546	0.000102102	0	0.000176846	0.000228611	0	0.000395966	0.000377456	0.00038043	6.41e-05	0.000316141	0.000378034	0.000290188	0	0	0	0.00011308	0	0.00019586	0
hsa-mir-324-3p	2.33333	2	2.51661	3	3	1	0	0	0	0	0	0	4	4	0	2	2	2	0	0	0	0	0	0	0.000454851	0.000378292	0.000497567	0.000572019	0.00052905	9.36e-05	0	0	0	0	0	0	0.000657132	0.000623859	9.17e-05	0.000404499	0.000378034	0.000418359	0	0	0	0	0	0	4.33333
hsa-mir-365a-5p	3.33333	3	3.51188	2	2	2	0.666667	0	1.1547	3	3	1	1.33333	2	1.1547	1	0	1.73205	0	0	0	0	0	0	0.000638593	0.000591756	0.000663253	0.000339272	0.00033838	0.000339719	0.000157339	0	0.000272519	0.000505911	0.000458573	0.000191113	0.00022459	0.000293339	0.000199315	0.000189017	0	0.000327387	0	0	0	0	0	0	0
hsa-mir-377-3p	3.33333	3	1.52753	0.666667	0	1.1547	0	0	0	1.33333	2	1.1547	3	2	1.73205	2.33333	2	2.51661	0	0	0	0.666667	0	1.1547	0.000651994	0.000567438	0.00030103	0.000112793	0	0.000195364	0	0	0	0.000221279	0.000305715	0.000193417	0.000518781	0.000311929	0.000374493	0.000505158	0.000570389	0.000475907	0	0	0	0.000112737	0	0.000195266	0
hsa-mir-185-5p	0	0	0	3	3	1	1.33333	2	1.1547	0	0	0	3.66667	3	2.08167	2.33333	3	2.08167	0	0	0	0.666667	0	1.1547	0	0	0	0.000603797	0.000679437	0.000236837	0.000304607	0.000441804	0.00026423	0	0	0	0.000634174	0.000467894	0.000447763	0.000467504	0.000567051	0.000426534	0	0	0	0.000123919	0	0.000214634	0
hsa-mir-143-5p	3	4	2.64575	4.66667	5	0.57735	0	0	0	0	0	0	0.666667	0	1.1547	2.33333	2	2.51661	0	0	0	0	0	0	0.000578246	0.000789008	0.00050687	0.00094956	0.000849296	0.000334403	0	0	0	0	0	0	0.00012681	0	0.000219641	0.00047412	0.000378034	0.000528753	0	0	0	0	0	0	3.66667
hsa-mir-1247-3p	2	3	1.73205	3	4	2.64575	1.33333	2	1.1547	0.666667	0	1.1547	3	3	1	0	0	0	0	0	0	0	0	0	0.000398394	0.000591756	0.000345069	0.000635799	0.000849296	0.000560428	0.000259441	0.000306307	0.000239473	0.000114306	0	0.000197983	0.000489751	0.000570645	0.000154206	0	0	0	0	0	0	0	0	0	0
hsa-mir-3613-3p	1.66667	2	1.52753	3.33333	4	3.05505	1.33333	2	1.1547	0	0	0	2.66667	4	2.3094	1	0	1.73205	0	0	0	0	0	0	0.000320647	0.000394504	0.000290839	0.000564859	0.000679437	0.000517178	0.000259441	0.000306307	0.000239473	0	0	0	0.000403512	0.000586678	0.000349946	0.000285194	0	0.000493971	0	0	0	0	0	0	0
hsa-mir-301a-5p	1.33333	2	1.1547	1.33333	0	2.3094	1.33333	2	1.1547	2.66667	3	0.57735	2.33333	2	0.57735	0	0	0	0	0	0	1	0	1.73205	0.000257599	0.000378292	0.000223234	0.000226479	0	0.000392273	0.00024937	0.000306307	0.000226338	0.000446224	0.000458573	9.77e-05	0.000391971	0.000311929	0.000155015	0	0	0	0	0	0	0.000169619	0	0.00029379	0
hsa-mir-1185-1-5p	3.33333	3	0.57735	0.666667	0	1.1547	2	2	0	1	0	1.73205	1	0	1.73205	1.66667	2	1.52753	0	0	0	0	0	0	0.000650589	0.000603427	9.2e-05	0.000112793	0	0.000195364	0.00040671	0.000441804	8.83e-05	0.000171458	0	0.000296975	0.00014667	0	0.000254039	0.000328261	0.000417731	0.000293922	0	0	0	0	0	0	0
hsa-mir-431-3p	1.33333	0	2.3094	1.66667	2	1.52753	0.666667	0	1.1547	0	0	0	3	2	1.73205	3	2	1.73205	0	0	0	0	0	0	0.000252195	0	0.000436814	0.000377765	0.000339718	0.000398153	0.000102102	0	0.000176846	0	0	0	0.000484531	0.00038043	0.000259412	0.00066425	0.000570389	0.00034292	0	0	0	0	0	0	0
hsa-mir-1287-5p	3.33333	3	1.52753	0	0	0	0	0	0	0	0	0	2.33333	2	2.51661	4	3	2.64575	0	0	0	0	0	0	0.000655885	0.000567438	0.000315057	0	0	0	0	0	0	0	0	0	0.000371259	0.00038043	0.00036676	0.000865478	0.000855583	0.000452775	0	0	0	0	0	0	0
hsa-mir-576-3p	1	0	1.73205	2.33333	3	2.08167	0.666667	0	1.1547	1.33333	0	2.3094	2.33333	2	2.51661	2	2	0	0	0	0	0	0	0	0.000189146	0	0.000327611	0.000395446	0.000509578	0.00035252	0.000102102	0	0.000176846	0.000228611	0	0.000395966	0.000371259	0.00038043	0.00036676	0.000455385	0.000417731	0.000101555	0	0	0	0	0	0	0
hsa-mir-449c-5p	2.66667	3	0.57735	4	4	2	0	0	0	0	0	0	0.666667	0	1.1547	2	2	2	0	0	0	0	0	0	0.00052179	0.000567438	0.000111692	0.000741655	0.000676759	0.000251415	0	0	0	0	0	0	0.00012681	0	0.000219641	0.000468617	0.000570389	0.000426928	0	0	0	0	0	0	0
hsa-mir-331-3p	3	3	3	1.66667	2	1.52753	0.666667	0	1.1547	0	0	0	1.33333	2	1.1547	1.66667	2	1.52753	0.666667	0	1.1547	0	0	0	0.000575544	0.000591756	0.000567612	0.000377765	0.000339718	0.000398153	0.000147268	0	0.000255076	0	0	0	0.00022459	0.000293339	0.000199315	0.000328261	0.000417731	0.000293922	0.000132151	0	0.000228892	0	0	0	12.6667
hsa-mir-330-3p	1	0	1.73205	0	0	0	0	0	0	2.33333	2	0.57735	4	3	1.73205	1	0	1.73205	0	0	0	0.666667	0	1.1547	0.000201142	0	0.000348389	0	0	0	0	0	0	0.000395272	0.000342917	0.000124299	0.000648814	0.000570645	0.000256967	0.000189017	0	0.000327387	0	0	0	0.000112737	0	0.000195266	3
hsa-mir-3677-3p	0	0	0	0	0	0	4.33333	6	3.78594	0	0	0	1	0	1.73205	0.666667	0	1.1547	0	0	0	3	4	2.64575	0	0	0	0	0	0	0.000992492	0.00132541	0.000874903	0	0	0	0.000190215	0	0.000329462	0.000139244	0	0.000241177	0	0	0	0.000508173	0.000676422	0.000448384	0
hsa-mir-299-5p	0.666667	0	1.1547	1.66667	0	2.88675	0.666667	0	1.1547	2.33333	2	2.51661	2.66667	3	0.57735	0.666667	0	1.1547	0	0	0	0	0	0	0.000126097	0	0.000218407	0.000281983	0	0.000488409	0.000102102	0	0.000176846	0.000374137	0.000358123	0.000382395	0.000429444	0.000440009	4.47e-05	0.00019013	0	0.000329314	0	0	0	0	0	0	0
hsa-mir-580-5p	1.66667	2	1.52753	0.666667	0	1.1547	0.666667	0	1.1547	3.66667	4	3.51188	1.33333	0	2.3094	0.666667	0	1.1547	0	0	0	0	0	0	0.000323241	0.000402285	0.00029186	0.000113239	0	0.000196136	0.000102102	0	0.000176846	0.000595416	0.000716245	0.000545139	0.00025362	0	0.000439283	0.000139244	0	0.000241177	0	0	0	0	0	0	0
hsa-mir-128-2-5p	1	0	1.73205	1	0	1.73205	0.666667	0	1.1547	0.666667	0	1.1547	3	3	1	2.33333	3	2.08167	0	0	0	0	0	0	0.000189146	0	0.000327611	0.00016919	0	0.000293045	0.000102102	0	0.000176846	0.000101905	0	0.000176505	0.000481432	0.000440009	0.000126891	0.000537217	0.000756068	0.000467897	0	0	0	0	0	0	0
hsa-mir-2110-5p	1	0	1.73205	2.33333	2	2.51661	0	0	0	0	0	0	3.66667	4	0.57735	1.66667	2	1.52753	0	0	0	0	0	0	0.000189146	0	0.000327611	0.000395223	0.000339718	0.000425697	0	0	0	0	0	0	0.000593727	0.000586678	2.73e-05	0.000379147	0.000567051	0.000328355	0	0	0	0	0	0	0
hsa-mir-495-3p	0	0	0	3	4	2.64575	0.666667	0	1.1547	0.666667	0	1.1547	1.33333	2	1.1547	0.666667	0	1.1547	0.666667	0	1.1547	1.33333	2	1.1547	0	0	0	0.000508685	0.000676759	0.000448902	0.000102102	0	0.000176846	0.000114306	0	0.000197983	0.000230786	0.000311929	0.00020278	0.000126011	0	0.000218258	0.000119449	0	0.000206891	0.000225817	0.000338211	0.000195564	0
hsa-mir-126-3p	0.666667	0	1.1547	1.66667	2	1.52753	1	0	1.73205	1.66667	2	1.52753	0	0	0	1.33333	2	1.1547	0	0	0	2	2	2	0.000126097	0	0.000218407	0.000346209	0.000509578	0.000299984	0.000153153	0	0.00026527	0.000280966	0.000305715	0.000269446	0	0	0	0.000316141	0.000378034	0.000290188	0	0	0	0.000360918	0.000339239	0.000372231	0
hsa-mir-455-3p	1	0	1.73205	3	0	5.19615	0.666667	0	1.1547	1.33333	2	1.1547	0.666667	0	1.1547	0.666667	0	1.1547	0	0	0	0.666667	0	1.1547	0.000201142	0	0.000348389	0.000509578	0	0.000882614	0.000157339	0	0.000272519	0.000216211	0.000305715	0.000188165	9.78e-05	0	0.000169359	0.000126011	0	0.000218258	0	0	0	0.000112737	0	0.000195266	3.66667
hsa-mir-659-5p	0	0	0	1.33333	2	1.1547	0.666667	0	1.1547	2	3	1.73205	2.66667	4	2.3094	0.666667	0	1.1547	0	0	0	0.666667	0	1.1547	0	0	0	0.000226033	0.00033838	0.000195751	0.000147268	0	0.000255076	0.000331919	0.000458573	0.000290125	0.000403512	0.000586678	0.000349946	0.000126011	0	0.000218258	0	0	0	0.000112737	0	0.000195266	0
hsa-mir-3613-5p	1	0	1.73205	1	0	1.73205	0	0	0	2.33333	2	2.51661	3	3	0	0	0	0	0.666667	0	1.1547	0	0	0	0.000201142	0	0.000348389	0.000169859	0	0.000294205	0	0	0	0.000374137	0.000358123	0.000382395	0.000492849	0.000467894	6.88e-05	0	0	0	0.000119449	0	0.000206891	0	0	0	0
hsa-mir-4286-5p	1	0	1.73205	0	0	0	0	0	0	1.33333	2	1.1547	2.33333	3	2.08167	2	3	1.73205	0.666667	0	1.1547	0.666667	0	1.1547	0.000197252	0	0.00034165	0	0	0	0	0	0	0.000216211	0.000305715	0.000188165	0.000409585	0.000467894	0.000383767	0.00049406	0.000626597	0.000442922	0.000119449	0	0.000206891	0.000123919	0	0.000214634	0
hsa-mir-3605-3p	2	2	2	2.66667	3	0.57735	0	0	0	0	0	0	2.33333	3	2.08167	0.666667	0	1.1547	0	0	0	0	0	0	0.000399691	0.000394504	0.00040231	0.000515399	0.000509578	1.19e-05	0	0	0	0	0	0	0.000398168	0.000570645	0.000345848	0.00019013	0	0.000329314	0	0	0	0	0	0	0.666667
hsa-mir-550a-1-3p	0.666667	0	1.1547	2	0	3.4641	1.66667	2	1.52753	2	2	0	0	0	0	1.33333	2	1.1547	0	0	0	0	0	0	0.000126097	0	0.000218407	0.000339718	0	0.000588409	0.000323004	0.000306307	0.000331669	0.000335585	0.000342917	2.7e-05	0	0	0	0.000316141	0.000378034	0.000290188	0	0	0	0	0	0	0
hsa-mir-937-3p	1	0	1.73205	1.66667	2	1.52753	0.666667	0	1.1547	1	0	1.73205	2.33333	2	0.57735	0.666667	0	1.1547	0	0	0	0	0	0	0.000189146	0	0.000327611	0.000377765	0.000339718	0.000398153	0.000102102	0	0.000176846	0.000171458	0	0.000296975	0.000377456	0.00038043	6.41e-05	0.00019013	0	0.000329314	0	0	0	0	0	0	0.666667
hsa-mir-542-3p	2	2	2	0.666667	0	1.1547	1.66667	2	1.52753	1	0	1.73205	1.33333	2	1.1547	0	0	0	0	0	0	0.666667	0	1.1547	0.000399691	0.000394504	0.00040231	0.00017635	0	0.000305447	0.000383277	0.000441804	0.000357623	0.000171458	0	0.000296975	0.000201756	0.000293339	0.000174973	0	0	0	0	0	0	0.000112737	0	0.000195266	2
hsa-mir-656-5p	0	0	0	1	0	1.73205	0.666667	0	1.1547	1.33333	2	1.1547	0.666667	0	1.1547	0.666667	0	1.1547	1.33333	2	1.1547	1.66667	2	1.52753	0	0	0	0.000169859	0	0.000294205	0.000102102	0	0.000176846	0.00023368	0.000342917	0.000202515	9.78e-05	0	0.000169359	0.000126011	0	0.000218258	0.000276754	0.000396453	0.000240403	0.000282185	0.000339239	0.000258426	0
hsa-mir-671-5p	0.666667	0	1.1547	4	3	2.64575	0	0	0	0	0	0	1.66667	2	1.52753	1	0	1.73205	0	0	0	0	0	0	0.000131501	0	0.000227767	0.000773656	0.000793575	0.000425667	0	0	0	0	0	0	0.000273479	0.00038043	0.000238706	0.000208866	0	0.000361766	0	0	0	0	0	0	2.33333
hsa-mir-3660-5p	0.666667	0	1.1547	2	2	0	0	0	0	2.33333	2	0.57735	1	0	1.73205	1.33333	2	1.1547	0	0	0	0	0	0	0.000131501	0	0.000227767	0.000402383	0.000339718	0.000109699	0	0	0	0.000392738	0.000358123	0.000108551	0.00014667	0	0.000254039	0.000316141	0.000378034	0.000290188	0	0	0	0	0	0	0
hsa-mir-320b-1-5p	2.66667	3	2.51661	2	3	1.73205	0	0	0	0	0	0	1.66667	2	1.52753	0	0	0	0.666667	0	1.1547	0	0	0	0.000517899	0.000567438	0.000494992	0.000433715	0.00050757	0.00040191	0	0	0	0	0	0	0.000287995	0.000293339	0.00028536	0	0	0	0.000144603	0	0.00025046	0	0	0	0
hsa-mir-485-3p	0	0	0	1.66667	2	1.52753	0	0	0	2.33333	2	0.57735	2.33333	3	2.08167	0	0	0	0	0	0	0.666667	0	1.1547	0	0	0	0.000282429	0.000339718	0.000258589	0	0	0	0.000386537	0.000358123	6.28e-05	0.000351524	0.000467894	0.000310168	0	0	0	0	0	0	0.000123919	0	0.000214634	0
hsa-mir-382-3p	2.33333	2	0.57735	0.666667	0	1.1547	1.33333	2	1.1547	0	0	0	2	2	0	0.666667	0	1.1547	0	0	0	0	0	0	0.000458741	0.000394504	0.000125564	0.00017635	0	0.000305447	0.000259441	0.000306307	0.000239473	0	0	0	0.000328566	0.000311929	4.59e-05	0.000126011	0	0.000218258	0	0	0	0	0	0	0
hsa-mir-496-5p	1.33333	2	1.1547	1.66667	2	1.52753	0	0	0	1.33333	2	1.1547	1.66667	2	1.52753	0.666667	0	1.1547	0	0	0	0	0	0	0.000265596	0.000394504	0.000230046	0.000282652	0.00033838	0.000259319	0	0	0	0.000221279	0.000305715	0.000193417	0.000273479	0.00038043	0.000238706	0.00019013	0	0.000329314	0	0	0	0	0	0	0
hsa-mir-33b-5p	0	0	0	0	0	0	1	0	1.73205	0	0	0	2	0	3.4641	3.66667	3	2.08167	0	0	0	0	0	0	0	0	0	0	0	0	0.000236009	0	0.000408779	0	0	0	0.00038043	0	0.000658924	0.000828937	0.000855583	0.000438188	0	0	0	0	0	0	0
hsa-mir-4501-5p	1.33333	2	1.1547	2	2	2	0	0	0	1.33333	0	2.3094	2	2	2	0	0	0	0	0	0	0	0	0	0.000257599	0.000378292	0.000223234	0.000338826	0.000339718	0.000338381	0	0	0	0.000228611	0	0.000395966	0.000305733	0.000293339	0.000312114	0	0	0	0	0	0	0	0	0	0
hsa-mir-1910-5p	0	0	0	0	0	0	0.666667	0	1.1547	1	0	1.73205	4	4	1	0.666667	0	1.1547	0	0	0	0	0	0	0	0	0	0	0	0	0.000157339	0	0.000272519	0.000179061	0	0.000310143	0.000645715	0.000586678	0.000116417	0.000139244	0	0.000241177	0	0	0	0	0	0	0
hsa-mir-200b-3p	1.66667	2	1.52753	3.33333	2	2.3094	0.666667	0	1.1547	0	0	0	0.666667	0	1.1547	0	0	0	0	0	0	0	0	0	0.000332644	0.000394504	0.000306433	0.000627969	0.00052905	0.000348406	0.000157339	0	0.000272519	0	0	0	0.000103976	0	0.000180092	0	0	0	0	0	0	0	0	0	0
hsa-mir-3619-5p	0.666667	0	1.1547	1.33333	2	1.1547	1.33333	0	2.3094	0	0	0	1.33333	0	2.3094	0.666667	0	1.1547	0	0	0	1	0	1.73205	0.000131501	0	0.000227767	0.000289143	0.00033838	0.00026794	0.000204205	0	0.000353693	0	0	0	0.000195559	0	0.000338719	0.00019013	0	0.000329314	0	0	0	0.000169619	0	0.00029379	0
hsa-mir-4661-5p	3.33333	3	0.57735	1.66667	2	1.52753	0	0	0	0	0	0	1.33333	0	2.3094	0	0	0	0	0	0	0	0	0	0.000650589	0.000603427	9.2e-05	0.000282429	0.000339718	0.000258589	0	0	0	0	0	0	0.000207953	0	0.000360185	0	0	0	0	0	0	0	0	0	0
hsa-mir-548n-5p	2	3	1.73205	1.66667	2	1.52753	0	0	0	0	0	0	1.66667	2	1.52753	0.666667	0	1.1547	0	0	0	0	0	0	0.000390289	0.000567438	0.000338478	0.000282429	0.000339718	0.000258589	0	0	0	0	0	0	0.000273479	0.00038043	0.000238706	0.00019013	0	0.000329314	0	0	0	0	0	0	0
hsa-mir-6507-5p	0	0	0	2.33333	2	2.51661	0.666667	0	1.1547	0.666667	0	1.1547	2.33333	2	0.57735	0	0	0	0	0	0	0	0	0	0	0	0	0.000458333	0.00052905	0.000427385	0.000102102	0	0.000176846	0.000114306	0	0.000197983	0.000391971	0.000311929	0.000155015	0	0	0	0	0	0	0	0	0	0
hsa-mir-551b-5p	2.66667	2	3.05505	2	2	2	0	0	0	0	0	0	1.33333	0	2.3094	0	0	0	0	0	0	0	0	0	0.000520601	0.000378292	0.000604453	0.000402829	0.00052905	0.000356872	0	0	0	0	0	0	0.000195559	0	0.000338719	0	0	0	0	0	0	0	0	0	0
hsa-mir-5094-5p	1.66667	2	1.52753	1.33333	2	1.1547	0.666667	0	1.1547	0.666667	0	1.1547	0.666667	0	1.1547	0.666667	0	1.1547	0	0	0	0	0	0	0.000323349	0.000378292	0.000299679	0.000289143	0.00033838	0.00026794	0.000147268	0	0.000255076	0.000114306	0	0.000197983	0.00012681	0	0.000219641	0.000126011	0	0.000218258	0	0	0	0	0	0	0
hsa-mir-30b-3p	1	0	1.73205	0	0	0	0.666667	0	1.1547	0	0	0	2.66667	3	2.51661	1.33333	2	1.1547	0	0	0	0	0	0	0.000197252	0	0.00034165	0	0	0	0.000157339	0	0.000272519	0	0	0	0.000400414	0.000467894	0.000371302	0.000265255	0.000378034	0.000230573	0	0	0	0	0	0	0
hsa-mir-33a-5p	0.666667	0	1.1547	0	0	0	0	0	0	0	0	0	3	4	2.64575	2	2	2	0	0	0	0	0	0	0.000131501	0	0.000227767	0	0	0	0	0	0	0	0	0	0.000512584	0.000586678	0.000479847	0.000468617	0.000570389	0.000426928	0	0	0	0	0	0	0
hsa-mir-5000-3p	0	0	0	0	0	0	1.33333	2	1.1547	2	2	0	0.666667	0	1.1547	1.66667	0	2.88675	0	0	0	0	0	0	0	0	0	0	0	0	0.00024937	0.000306307	0.000226338	0.000335585	0.000342917	2.7e-05	0.00012681	0	0.000219641	0.000315028	0	0.000545645	0	0	0	0	0	0	0
hsa-mir-539-5p	0	0	0	1.33333	2	1.1547	0.666667	0	1.1547	0.666667	0	1.1547	2	0	3.4641	0.666667	0	1.1547	0	0	0	0	0	0	0	0	0	0.000289143	0.00033838	0.00026794	0.000102102	0	0.000176846	0.000119374	0	0.000206762	0.000293339	0	0.000508078	0.00019013	0	0.000329314	0	0	0	0	0	0	0
hsa-mir-655-5p	2.33333	2	2.51661	0	0	0	0	0	0	1.66667	2	1.52753	0.666667	0	1.1547	0.666667	0	1.1547	0	0	0	0	0	0	0.000454851	0.000378292	0.000497567	0	0	0	0	0	0	0.000280966	0.000305715	0.000269446	0.000103976	0	0.000180092	0.000139244	0	0.000241177	0	0	0	0	0	0	0
hsa-mir-1286-5p	0	0	0	1	0	1.73205	0.666667	0	1.1547	0.666667	0	1.1547	1	0	1.73205	1	0	1.73205	0	0	0	0.666667	0	1.1547	0	0	0	0.000264525	0	0.000458171	0.000102102	0	0.000176846	0.000101905	0	0.000176505	0.000155965	0	0.000270139	0.000208866	0	0.000361766	0	0	0	0.000112737	0	0.000195266	0
hsa-mir-199a-1-5p	0.666667	0	1.1547	0	0	0	0.666667	0	1.1547	0.666667	0	1.1547	0.666667	0	1.1547	2.33333	2	2.51661	0	0	0	0	0	0	0.000134095	0	0.000232259	0	0	0	0.000147268	0	0.000255076	0.000114306	0	0.000197983	9.78e-05	0	0.000169359	0.00047412	0.000378034	0.000528753	0	0	0	0	0	0	0
hsa-mir-146a-5p	1	0	1.73205	0	0	0	0.666667	0	1.1547	1	0	1.73205	0	0	0	2.33333	3	2.08167	0	0	0	0	0	0	0.000189146	0	0.000327611	0	0	0	0.000157339	0	0.000272519	0.000171458	0	0.000296975	0	0	0	0.000589125	0.000626597	0.000571311	0	0	0	0	0	0	0
hsa-mir-616-5p	0	0	0	1	0	1.73205	1	0	1.73205	0	0	0	2	0	3.4641	0	0	0	0	0	0	0.666667	0	1.1547	0	0	0	0.000169859	0	0.000294205	0.000153153	0	0.00026527	0	0	0	0.000311929	0	0.000540277	0	0	0	0	0	0	0.00011308	0	0.00019586	0
hsa-mir-4421-5p	2.66667	3	2.51661	0.666667	0	1.1547	0	0	0	0	0	0	1.33333	2	1.1547	0	0	0	0	0	0	0	0	0	0.000524384	0.000567438	0.000504237	0.000113239	0	0.000196136	0	0	0	0	0	0	0.000201756	0.000293339	0.000174973	0	0	0	0	0	0	0	0	0	0
hsa-mir-137-5p	0.666667	0	1.1547	1.33333	2	1.1547	0.666667	0	1.1547	0.666667	0	1.1547	1	0	1.73205	0	0	0	0	0	0	0	0	0	0.000126097	0	0.000218407	0.000226033	0.00033838	0.000195751	0.000102102	0	0.000176846	0.000114306	0	0.000197983	0.00014667	0	0.000254039	0	0	0	0	0	0	0	0	0	0
hsa-mir-532-3p	1.66667	2	1.52753	2.66667	3	0.57735	0	0	0	0	0	0	0	0	0	0	0	0	0	0	0	0	0	0	0.000323349	0.000378292	0.000299679	0.000547177	0.000509578	0.000229915	0	0	0	0	0	0	0	0	0	0	0	0	0	0	0	0	0	0	0
hsa-mir-1299-5p	0	0	0	0.666667	0	1.1547	1	0	1.73205	0	0	0	1.66667	2	1.52753	0.666667	0	1.1547	0	0	0	0	0	0	0	0	0	0.000112793	0	0.000195364	0.000153153	0	0.00026527	0	0	0	0.000287995	0.000293339	0.00028536	0.000126011	0	0.000218258	0	0	0	0	0	0	0
hsa-mir-26a-1-3p	0.666667	0	1.1547	0.666667	0	1.1547	0	0	0	2	2	2	0	0	0	0.666667	0	1.1547	0	0	0	0	0	0	0.000134095	0	0.000232259	0.000113239	0	0.000196136	0	0	0	0.000330516	0.000305715	0.000343589	0	0	0	0.000126011	0	0.000218258	0	0	0	0	0	0	0
hsa-mir-3127-5p	0.666667	0	1.1547	0	0	0	0	0	0	0.666667	0	1.1547	0.666667	0	1.1547	2	2	2	0	0	0	0	0	0	0.000134095	0	0.000232259	0	0	0	0	0	0	0.000101905	0	0.000176505	9.78e-05	0	0.000169359	0.000391266	0.000417731	0.000378728	0	0	0	0	0	0	0
hsa-mir-940-5p	1	0	1.73205	0	0	0	0	0	0	1.66667	2	1.52753	0.666667	0	1.1547	0.666667	0	1.1547	0	0	0	0	0	0	0.000201142	0	0.000348389	0	0	0	0	0	0	0.000290833	0.000358123	0.000263707	9.78e-05	0	0.000169359	0.000139244	0	0.000241177	0	0	0	0	0	0	1.66667
hsa-mir-1294-5p	0	0	0	0.666667	0	1.1547	0.666667	0	1.1547	1.33333	2	1.1547	1.33333	2	1.1547	0	0	0	0	0	0	0	0	0	0	0	0	0.00017635	0	0.000305447	0.000157339	0	0.000272519	0.000216211	0.000305715	0.000188165	0.00022459	0.000293339	0.000199315	0	0	0	0	0	0	0	0	0	0
hsa-mir-541-5p	0.666667	0	1.1547	1.33333	0	2.3094	0	0	0	0	0	0	0	0	0	2	2	2	0	0	0	0	0	0	0.000134095	0	0.000232259	0.000225586	0	0.000390727	0	0	0	0	0	0	0	0	0	0.000506271	0.000378034	0.0005811	0	0	0	0	0	0	0
hsa-mir-218-1-5p	1.33333	2	1.1547	1.33333	2	1.1547	0	0	0	0.666667	0	1.1547	0	0	0	0.666667	0	1.1547	0	0	0	0	0	0	0.000257599	0.000378292	0.000223234	0.000289589	0.000339718	0.000268064	0	0	0	0.000101905	0	0.000176505	0	0	0	0.00019013	0	0.000329314	0	0	0	0	0	0	0
hsa-mir-6716-3p	1.33333	0	2.3094	0	0	0	0	0	0	0.666667	0	1.1547	1.33333	2	1.1547	0	0	0	0.666667	0	1.1547	0	0	0	0.000252195	0	0.000436814	0	0	0	0	0	0	0.000119374	0	0.000206762	0.000201756	0.000293339	0.000174973	0	0	0	0.000119449	0	0.000206891	0	0	0	0
hsa-mir-3177-3p	1.66667	2	1.52753	0	0	0	0	0	0	0	0	0	0.666667	0	1.1547	1.33333	2	1.1547	0	0	0	0	0	0	0.000331347	0.000402285	0.000302188	0	0	0	0	0	0	0	0	0	0.000103976	0	0.000180092	0.000316141	0.000378034	0.000290188	0	0	0	0	0	0	0
hsa-mir-32-5p	0	0	0	1.33333	0	2.3094	0.666667	0	1.1547	1	0	1.73205	0	0	0	0.666667	0	1.1547	0	0	0	0	0	0	0	0	0	0.0003527	0	0.000610894	0.000147268	0	0.000255076	0.000171458	0	0.000296975	0	0	0	0.000139244	0	0.000241177	0	0	0	0	0	0	0
hsa-mir-3934-5p	0.666667	0	1.1547	1.66667	2	1.52753	0	0	0	0	0	0	1.33333	2	1.1547	0	0	0	0	0	0	0	0	0	0.000126097	0	0.000218407	0.000282652	0.00033838	0.000259319	0	0	0	0	0	0	0.000201756	0.000293339	0.000174973	0	0	0	0	0	0	0	0	0	0
hsa-mir-758-5p	0.666667	0	1.1547	0	0	0	0	0	0	0.666667	0	1.1547	2.33333	2	2.51661	0	0	0	0	0	0	0	0	0	0.000126097	0	0.000218407	0	0	0	0	0	0	0.000101905	0	0.000176505	0.000371259	0.00038043	0.00036676	0	0	0	0	0	0	0	0	0	0
hsa-mir-505-5p	1	0	1.73205	0.666667	0	1.1547	0	0	0	0	0	0	0.666667	0	1.1547	1.33333	2	1.1547	0	0	0	0	0	0	0.000189146	0	0.000327611	0.000112793	0	0.000195364	0	0	0	0	0	0	9.78e-05	0	0.000169359	0.000265255	0.000378034	0.000230573	0	0	0	0	0	0	0
hsa-mir-195-3p	0.666667	0	1.1547	0	0	0	0.666667	0	1.1547	0.666667	0	1.1547	0.666667	0	1.1547	0.666667	0	1.1547	0	0	0	0	0	0	0.000134095	0	0.000232259	0	0	0	0.000102102	0	0.000176846	0.000101905	0	0.000176505	0.000103976	0	0.000180092	0.00019013	0	0.000329314	0	0	0	0	0	0	0
hsa-mir-1226-5p	0	0	0	0.666667	0	1.1547	0.666667	0	1.1547	1.33333	2	1.1547	0	0	0	0	0	0	0	0	0	0.666667	0	1.1547	0	0	0	0.000112793	0	0.000195364	0.000102102	0	0.000176846	0.000216211	0.000305715	0.000188165	0	0	0	0	0	0	0	0	0	0.000123919	0	0.000214634	0
hsa-mir-1266-5p	0	0	0	0.666667	0	1.1547	0	0	0	0.666667	0	1.1547	1.33333	2	1.1547	0.666667	0	1.1547	0	0	0	0	0	0	0	0	0	0.000113239	0	0.000196136	0	0	0	0.000101905	0	0.000176505	0.000230786	0.000311929	0.00020278	0.000139244	0	0.000241177	0	0	0	0	0	0	0
hsa-mir-3174-5p	2	2	2	0.666667	0	1.1547	0	0	0	0	0	0	0.666667	0	1.1547	0	0	0	0	0	0	0	0	0	0.000394287	0.000378292	0.000402523	0.000112793	0	0.000195364	0	0	0	0	0	0	0.00012681	0	0.000219641	0	0	0	0	0	0	0	0	0	0
hsa-mir-378d-1-5p	0	0	0	0	0	0	0	0	0	2	0	3.4641	0.666667	0	1.1547	0	0	0	0	0	0	0.666667	0	1.1547	0	0	0	0	0	0	0	0	0	0.000358123	0	0.000620287	0.00012681	0	0.000219641	0	0	0	0	0	0	0.000112737	0	0.000195266	0
hsa-mir-3065-5p	0	0	0	0	0	0	1	0	1.73205	1.33333	2	1.1547	1	0	1.73205	0	0	0	0	0	0	0	0	0	0	0	0	0	0	0	0.000153153	0	0.00026527	0.000216211	0.000305715	0.000188165	0.000155965	0	0.000270139	0	0	0	0	0	0	0	0	0	0
hsa-mir-375-5p	1.33333	2	1.1547	0.666667	0	1.1547	0	0	0	0	0	0	0	0	0	1.33333	0	2.3094	0	0	0	0	0	0	0.000260192	0.000378292	0.000225652	0.000112793	0	0.000195364	0	0	0	0	0	0	0	0	0	0.000252023	0	0.000436516	0	0	0	0	0	0	0
hsa-mir-3928-5p	0.666667	0	1.1547	1.33333	2	1.1547	0	0	0	0	0	0	1.33333	2	1.1547	0	0	0	0	0	0	0	0	0	0.000126097	0	0.000218407	0.000226033	0.00033838	0.000195751	0	0	0	0	0	0	0.000201756	0.000293339	0.000174973	0	0	0	0	0	0	0	0	0	1
hsa-mir-1292-5p	1.66667	2	1.52753	0.666667	0	1.1547	0	0	0	0	0	0	0.666667	0	1.1547	0	0	0	0	0	0	0	0	0	0.000331347	0.000402285	0.000302188	0.000112793	0	0.000195364	0	0	0	0	0	0	0.000103976	0	0.000180092	0	0	0	0	0	0	0	0	0	0
hsa-mir-651-5p	0.666667	0	1.1547	0	0	0	0	0	0	0.666667	0	1.1547	1	0	1.73205	0	0	0	0	0	0	0.666667	0	1.1547	0.000126097	0	0.000218407	0	0	0	0	0	0	0.000119374	0	0.000206762	0.000190215	0	0.000329462	0	0	0	0	0	0	0.00011308	0	0.00019586	0
hsa-mir-4741-5p	0	0	0	1	0	1.73205	0.666667	0	1.1547	0	0	0	0	0	0	1.33333	0	2.3094	0	0	0	0	0	0	0	0	0	0.000169859	0	0.000294205	0.000147268	0	0.000255076	0	0	0	0	0	0	0.000278487	0	0.000482354	0	0	0	0	0	0	0
hsa-mir-3676-3p	1	0	1.73205	0	0	0	1.33333	0	2.3094	0.666667	0	1.1547	0	0	0	0	0	0	0	0	0	0	0	0	0.000189146	0	0.000327611	0	0	0	0.000314678	0	0.000545039	0.000101905	0	0.000176505	0	0	0	0	0	0	0	0	0	0	0	0	0
hsa-mir-542-5p	0	0	0	0	0	0	1	0	1.73205	1.33333	0	2.3094	0	0	0	0	0	0	0	0	0	0.666667	0	1.1547	0	0	0	0	0	0	0.000153153	0	0.00026527	0.000238748	0	0.000413524	0	0	0	0	0	0	0	0	0	0.000112737	0	0.000195266	0
hsa-mir-26a-2-3p	1	0	1.73205	0	0	0	0	0	0	0	0	0	1.66667	2	1.52753	0	0	0	0	0	0	0	0	0	0.000197252	0	0.00034165	0	0	0	0	0	0	0	0	0	0.000253744	0.000293339	0.000236447	0	0	0	0	0	0	0	0	0	0
hsa-mir-3662-5p	0	0	0	0	0	0	0	0	0	1	0	1.73205	1	0	1.73205	0.666667	0	1.1547	0	0	0	0	0	0	0	0	0	0	0	0	0	0	0	0.000171458	0	0.000296975	0.00014667	0	0.000254039	0.000139244	0	0.000241177	0	0	0	0	0	0	0
hsa-mir-668-5p	0.666667	0	1.1547	0.666667	0	1.1547	0	0	0	0	0	0	1.33333	2	1.1547	0	0	0	0	0	0	0	0	0	0.000134095	0	0.000232259	0.000112793	0	0.000195364	0	0	0	0	0	0	0.00022459	0.000293339	0.000199315	0	0	0	0	0	0	0	0	0	0
hsa-mir-770-5p	0	0	0	0	0	0	0	0	0	0.666667	0	1.1547	1.33333	2	1.1547	0.666667	0	1.1547	0	0	0	0	0	0	0	0	0	0	0	0	0	0	0	0.000114306	0	0.000197983	0.000201756	0.000293339	0.000174973	0.00019013	0	0.000329314	0	0	0	0	0	0	0
hsa-mir-95-5p	0	0	0	0	0	0	0	0	0	1.33333	2	1.1547	0.666667	0	1.1547	0.666667	0	1.1547	0	0	0	0	0	0	0	0	0	0	0	0	0	0	0	0.000221279	0.000305715	0.000193417	0.000103976	0	0.000180092	0.00019013	0	0.000329314	0	0	0	0	0	0	0
hsa-mir-744-3p	0	0	0	1.33333	0	2.3094	0	0	0	0	0	0	0	0	0	1.33333	2	1.1547	0	0	0	0	0	0	0	0	0	0.000226479	0	0.000392273	0	0	0	0	0	0	0	0	0	0.000329373	0.000417731	0.000295282	0	0	0	0	0	0	0
hsa-mir-200c-3p	0	0	0	1.66667	0	2.88675	0	0	0	0.666667	0	1.1547	0	0	0	0	0	0	0	0	0	0	0	0	0	0	0	0.000283099	0	0.000490341	0	0	0	0.000119374	0	0.000206762	0	0	0	0	0	0	0	0	0	0	0	0	0
hsa-mir-3939-5p	0	0	0	1.66667	2	1.52753	0	0	0	0.666667	0	1.1547	0	0	0	0	0	0	0	0	0	0	0	0	0	0	0	0.000282652	0.00033838	0.000259319	0	0	0	0.000101905	0	0.000176505	0	0	0	0	0	0	0	0	0	0	0	0	0
hsa-mir-190b-5p	1	0	1.73205	0.666667	0	1.1547	0	0	0	0	0	0	0.666667	0	1.1547	0	0	0	0	0	0	0	0	0	0.000197252	0	0.00034165	0.000113239	0	0.000196136	0	0	0	0	0	0	9.78e-05	0	0.000169359	0	0	0	0	0	0	0	0	0	0
hsa-mir-3117-3p	0.666667	0	1.1547	0	0	0	0	0	0	0	0	0	0.666667	0	1.1547	1	0	1.73205	0	0	0	0	0	0	0.000131501	0	0.000227767	0	0	0	0	0	0	0	0	0	9.78e-05	0	0.000169359	0.000208866	0	0.000361766	0	0	0	0	0	0	1.33333
hsa-mir-548as-5p	1	0	1.73205	0.666667	0	1.1547	0.666667	0	1.1547	0	0	0	0	0	0	0	0	0	0	0	0	0	0	0	0.000201142	0	0.000348389	0.00017635	0	0.000305447	0.000147268	0	0.000255076	0	0	0	0	0	0	0	0	0	0	0	0	0	0	0	0
hsa-let-7b-3p	0	0	0	0	0	0	0	0	0	1.33333	0	2.3094	1	0	1.73205	0	0	0	0	0	0	0	0	0	0	0	0	0	0	0	0	0	0	0.00020381	0	0.000353009	0.000155965	0	0.000270139	0	0	0	0	0	0	0	0	0	4.66667
hsa-mir-1908-5p	1.33333	2	1.1547	0	0	0	0	0	0	0	0	0	1	0	1.73205	0	0	0	0	0	0	0	0	0	0.000260192	0.000378292	0.000225652	0	0	0	0	0	0	0	0	0	0.000190215	0	0.000329462	0	0	0	0	0	0	0	0	0	0
hsa-mir-3605-5p	0	0	0	0	0	0	0	0	0	0	0	0	1.33333	0	2.3094	1	0	1.73205	0	0	0	0	0	0	0	0	0	0	0	0	0	0	0	0	0	0	0.000195559	0	0.000338719	0.000208866	0	0.000361766	0	0	0	0	0	0	0
hsa-mir-548l-5p	0	0	0	1.33333	2	1.1547	0	0	0	1	0	1.73205	0	0	0	0	0	0	0	0	0	0	0	0	0	0	0	0.000289589	0.000339718	0.000268064	0	0	0	0.000171458	0	0.000296975	0	0	0	0	0	0	0	0	0	0	0	0	0
hsa-mir-665-5p	0	0	0	0	0	0	0	0	0	0	0	0	0	0	0	1	0	1.73205	0	0	0	1.33333	0	2.3094	0	0	0	0	0	0	0	0	0	0	0	0	0	0	0	0.000208866	0	0.000361766	0	0	0	0.000226159	0	0.000391719	0
hsa-mir-194-2-5p	0.666667	0	1.1547	0.666667	0	1.1547	0	0	0	0	0	0	0	0	0	0	0	0	0	0	0	0.666667	0	1.1547	0.000134095	0	0.000232259	0.000112793	0	0.000195364	0	0	0	0	0	0	0	0	0	0	0	0	0	0	0	0.00011308	0	0.00019586	0
hsa-mir-3200-3p	0.666667	0	1.1547	0	0	0	0	0	0	0	0	0	0.666667	0	1.1547	0.666667	0	1.1547	0	0	0	0	0	0	0.000126097	0	0.000218407	0	0	0	0	0	0	0	0	0	0.00012681	0	0.000219641	0.00019013	0	0.000329314	0	0	0	0	0	0	0.666667
hsa-mir-4461-5p	0.666667	0	1.1547	0	0	0	0.666667	0	1.1547	0	0	0	0	0	0	0	0	0	0.666667	0	1.1547	0	0	0	0.000126097	0	0.000218407	0	0	0	0.000102102	0	0.000176846	0	0	0	0	0	0	0	0	0	0.000144603	0	0.00025046	0	0	0	1.33333
hsa-mir-4671-3p	0.666667	0	1.1547	0	0	0	0	0	0	0.666667	0	1.1547	0.666667	0	1.1547	0	0	0	0	0	0	0	0	0	0.000131501	0	0.000227767	0	0	0	0	0	0	0.000114306	0	0.000197983	0.000103976	0	0.000180092	0	0	0	0	0	0	0	0	0	0
hsa-mir-769-3p	0	0	0	0.666667	0	1.1547	0	0	0	0	0	0	0.666667	0	1.1547	0.666667	0	1.1547	0	0	0	0	0	0	0	0	0	0.000113239	0	0.000196136	0	0	0	0	0	0	9.78e-05	0	0.000169359	0.000139244	0	0.000241177	0	0	0	0	0	0	0
hsa-mir-154-3p	0	0	0	0	0	0	0	0	0	0.666667	0	1.1547	0	0	0	0	0	0	0	0	0	1.33333	2	1.1547	0	0	0	0	0	0	0	0	0	0.000114306	0	0.000197983	0	0	0	0	0	0	0	0	0	0.000236999	0.000339239	0.00020589	0
hsa-mir-329-1-5p	1.33333	2	1.1547	0.666667	0	1.1547	0	0	0	0	0	0	0	0	0	0	0	0	0	0	0	0	0	0	0.000257599	0.000378292	0.000223234	0.000112793	0	0.000195364	0	0	0	0	0	0	0	0	0	0	0	0	0	0	0	0	0	0	0.666667
hsa-mir-4664-3p	1.33333	0	2.3094	0	0	0	0.666667	0	1.1547	0	0	0	0	0	0	0	0	0	0	0	0	0	0	0	0.000252195	0	0.000436814	0	0	0	0.000102102	0	0.000176846	0	0	0	0	0	0	0	0	0	0	0	0	0	0	0	0.666667
hsa-mir-573-5p	0	0	0	0	0	0	1.33333	2	1.1547	0.666667	0	1.1547	0	0	0	0	0	0	0	0	0	0	0	0	0	0	0	0	0	0	0.00024937	0.000306307	0.000226338	0.000114306	0	0.000197983	0	0	0	0	0	0	0	0	0	0	0	0	0
hsa-mir-767-3p	1.33333	2	1.1547	0	0	0	0	0	0	0	0	0	0.666667	0	1.1547	0	0	0	0	0	0	0	0	0	0.000257599	0.000378292	0.000223234	0	0	0	0	0	0	0	0	0	0.000103976	0	0.000180092	0	0	0	0	0	0	0	0	0	0
hsa-mir-29b-1-5p	1	0	1.73205	0	0	0	0	0	0	0.666667	0	1.1547	0	0	0	0	0	0	0	0	0	0	0	0	0.000197252	0	0.00034165	0	0	0	0	0	0	0.000101905	0	0.000176505	0	0	0	0	0	0	0	0	0	0	0	0	0
hsa-mir-3155a-5p	0.666667	0	1.1547	0	0	0	0	0	0	0	0	0	0	0	0	1	0	1.73205	0	0	0	0	0	0	0.000131501	0	0.000227767	0	0	0	0	0	0	0	0	0	0	0	0	0.000208866	0	0.000361766	0	0	0	0	0	0	0
hsa-mir-365b-5p	0.666667	0	1.1547	1	0	1.73205	0	0	0	0	0	0	0	0	0	0	0	0	0	0	0	0	0	0	0.000131501	0	0.000227767	0.000169859	0	0.000294205	0	0	0	0	0	0	0	0	0	0	0	0	0	0	0	0	0	0	0
hsa-mir-376b-3p	1	0	1.73205	0	0	0	0.666667	0	1.1547	0	0	0	0	0	0	0	0	0	0	0	0	0	0	0	0.000201142	0	0.000348389	0	0	0	0.000102102	0	0.000176846	0	0	0	0	0	0	0	0	0	0	0	0	0	0	0	0
hsa-mir-449a-5p	0	0	0	0	0	0	0	0	0	0	0	0	0.666667	0	1.1547	1	0	1.73205	0	0	0	0	0	0	0	0	0	0	0	0	0	0	0	0	0	0	9.78e-05	0	0.000169359	0.000208866	0	0.000361766	0	0	0	0	0	0	0
hsa-mir-4762-5p	0.666667	0	1.1547	0	0	0	0	0	0	0	0	0	1	0	1.73205	0	0	0	0	0	0	0	0	0	0.000134095	0	0.000232259	0	0	0	0	0	0	0	0	0	0.000155965	0	0.000270139	0	0	0	0	0	0	0	0	0	0
hsa-mir-10b-3p	0	0	0	0	0	0	0	0	0	0	0	0	0.666667	0	1.1547	0.666667	0	1.1547	0	0	0	0	0	0	0	0	0	0	0	0	0	0	0	0	0	0	9.78e-05	0	0.000169359	0.000126011	0	0.000218258	0	0	0	0	0	0	0
hsa-mir-1193-5p	0	0	0	0.666667	0	1.1547	0	0	0	0.666667	0	1.1547	0	0	0	0	0	0	0	0	0	0	0	0	0	0	0	0.000112793	0	0.000195364	0	0	0	0.000114306	0	0.000197983	0	0	0	0	0	0	0	0	0	0	0	0	0
hsa-mir-1272-5p	0	0	0	0	0	0	0.666667	0	1.1547	0	0	0	0	0	0	0.666667	0	1.1547	0	0	0	0	0	0	0	0	0	0	0	0	0.000102102	0	0.000176846	0	0	0	0	0	0	0.000126011	0	0.000218258	0	0	0	0	0	0	0
hsa-mir-185-3p	0	0	0	0	0	0	0.666667	0	1.1547	0	0	0	0.666667	0	1.1547	0	0	0	0	0	0	0	0	0	0	0	0	0	0	0	0.000147268	0	0.000255076	0	0	0	9.78e-05	0	0.000169359	0	0	0	0	0	0	0	0	0	0
hsa-mir-19a-5p	0	0	0	0	0	0	0.666667	0	1.1547	0.666667	0	1.1547	0	0	0	0	0	0	0	0	0	0	0	0	0	0	0	0	0	0	0.000147268	0	0.000255076	0.000101905	0	0.000176505	0	0	0	0	0	0	0	0	0	0	0	0	0
hsa-mir-29a-5p	0	0	0	0.666667	0	1.1547	0	0	0	0	0	0	0.666667	0	1.1547	0	0	0	0	0	0	0	0	0	0	0	0	0.000113239	0	0.000196136	0	0	0	0	0	0	0.000103976	0	0.000180092	0	0	0	0	0	0	0	0	0	0
hsa-mir-3065-3p	0	0	0	0	0	0	0	0	0	0.666667	0	1.1547	0.666667	0	1.1547	0	0	0	0	0	0	0	0	0	0	0	0	0	0	0	0	0	0	0.000119374	0	0.000206762	0.000103976	0	0.000180092	0	0	0	0	0	0	0	0	0	0
hsa-mir-3157-3p	0	0	0	0	0	0	0.666667	0	1.1547	0.666667	0	1.1547	0	0	0	0	0	0	0	0	0	0	0	0	0	0	0	0	0	0	0.000147268	0	0.000255076	0.000114306	0	0.000197983	0	0	0	0	0	0	0	0	0	0	0	0	0
hsa-mir-3173-5p	0	0	0	0.666667	0	1.1547	0	0	0	0	0	0	0.666667	0	1.1547	0	0	0	0	0	0	0	0	0	0	0	0	0.000112793	0	0.000195364	0	0	0	0	0	0	0.000103976	0	0.000180092	0	0	0	0	0	0	0	0	0	0
hsa-mir-32-3p	0	0	0	0	0	0	0	0	0	0.666667	0	1.1547	0.666667	0	1.1547	0	0	0	0	0	0	0	0	0	0	0	0	0	0	0	0	0	0	0.000114306	0	0.000197983	0.00012681	0	0.000219641	0	0	0	0	0	0	0	0	0	0
hsa-mir-3912-5p	0	0	0	0	0	0	0	0	0	0	0	0	0.666667	0	1.1547	0	0	0	0.666667	0	1.1547	0	0	0	0	0	0	0	0	0	0	0	0	0	0	0	0.00012681	0	0.000219641	0	0	0	0.000132151	0	0.000228892	0	0	0	0
hsa-mir-4479-5p	0	0	0	0.666667	0	1.1547	0	0	0	0	0	0	0.666667	0	1.1547	0	0	0	0	0	0	0	0	0	0	0	0	0.00017635	0	0.000305447	0	0	0	0	0	0	9.78e-05	0	0.000169359	0	0	0	0	0	0	0	0	0	0
hsa-mir-4781-3p	0.666667	0	1.1547	0.666667	0	1.1547	0	0	0	0	0	0	0	0	0	0	0	0	0	0	0	0	0	0	0.000134095	0	0.000232259	0.000112793	0	0.000195364	0	0	0	0	0	0	0	0	0	0	0	0	0	0	0	0	0	0	0
hsa-mir-503-3p	0	0	0	0	0	0	0.666667	0	1.1547	0	0	0	0.666667	0	1.1547	0	0	0	0	0	0	0	0	0	0	0	0	0	0	0	0.000147268	0	0.000255076	0	0	0	9.78e-05	0	0.000169359	0	0	0	0	0	0	0	0	0	0
hsa-mir-548at-5p	0	0	0	0.666667	0	1.1547	0	0	0	0	0	0	0	0	0	0.666667	0	1.1547	0	0	0	0	0	0	0	0	0	0.000113239	0	0.000196136	0	0	0	0	0	0	0	0	0	0.000126011	0	0.000218258	0	0	0	0	0	0	0
hsa-mir-625-3p	0.666667	0	1.1547	0	0	0	0	0	0	0	0	0	0.666667	0	1.1547	0	0	0	0	0	0	0	0	0	0.000126097	0	0.000218407	0	0	0	0	0	0	0	0	0	0.000103976	0	0.000180092	0	0	0	0	0	0	0	0	0	0
hsa-mir-6511a-1-3p	0.666667	0	1.1547	0	0	0	0	0	0	0.666667	0	1.1547	0	0	0	0	0	0	0	0	0	0	0	0	0.000126097	0	0.000218407	0	0	0	0	0	0	0.000114306	0	0.000197983	0	0	0	0	0	0	0	0	0	0	0	0	0
hsa-mir-760-5p	0	0	0	0.666667	0	1.1547	0	0	0	0	0	0	0	0	0	0	0	0	0	0	0	0.666667	0	1.1547	0	0	0	0.000113239	0	0.000196136	0	0	0	0	0	0	0	0	0	0	0	0	0	0	0	0.000123919	0	0.000214634	0
hsa-mir-3938-5p	0	0	0	0	0	0	0	0	0	1.33333	2	1.1547	0	0	0	0	0	0	0	0	0	0	0	0	0	0	0	0	0	0	0	0	0	0.000216211	0.000305715	0.000188165	0	0	0	0	0	0	0	0	0	0	0	0	0
hsa-mir-4745-5p	1.33333	2	1.1547	0	0	0	0	0	0	0	0	0	0	0	0	0	0	0	0	0	0	0	0	0	0.000265596	0.000394504	0.000230046	0	0	0	0	0	0	0	0	0	0	0	0	0	0	0	0	0	0	0	0	0	0
hsa-mir-629-3p	0	0	0	0	0	0	0	0	0	0	0	0	1.33333	0	2.3094	0	0	0	0	0	0	0	0	0	0	0	0	0	0	0	0	0	0	0	0	0	0.000207953	0	0.000360185	0	0	0	0	0	0	0	0	0	0
hsa-mir-1229-3p	0	0	0	0	0	0	0	0	0	0	0	0	1	0	1.73205	0	0	0	0	0	0	0	0	0	0	0	0	0	0	0	0	0	0	0	0	0	0.000155965	0	0.000270139	0	0	0	0	0	0	0	0	0	0
hsa-mir-320c-1-5p	0	0	0	0	0	0	0	0	0	0	0	0	1	0	1.73205	0	0	0	0	0	0	0	0	0	0	0	0	0	0	0	0	0	0	0	0	0	0.00014667	0	0.000254039	0	0	0	0	0	0	0	0	0	0
hsa-mir-33a-3p	0	0	0	0	0	0	0	0	0	0	0	0	1	0	1.73205	0	0	0	0	0	0	0	0	0	0	0	0	0	0	0	0	0	0	0	0	0	0.000155965	0	0.000270139	0	0	0	0	0	0	0	0	0	1
hsa-mir-376a-1-5p	0	0	0	0	0	0	0	0	0	0	0	0	1	0	1.73205	0	0	0	0	0	0	0	0	0	0	0	0	0	0	0	0	0	0	0	0	0	0.000155965	0	0.000270139	0	0	0	0	0	0	0	0	0	0
hsa-let-7a-2-3p	0	0	0	0	0	0	0	0	0	0	0	0	0	0	0	0.666667	0	1.1547	0	0	0	0	0	0	0	0	0	0	0	0	0	0	0	0	0	0	0	0	0	0.000126011	0	0.000218258	0	0	0	0	0	0	0
hsa-mir-106a-5p	0	0	0	0	0	0	0	0	0	0	0	0	0	0	0	0.666667	0	1.1547	0	0	0	0	0	0	0	0	0	0	0	0	0	0	0	0	0	0	0	0	0	0.000126011	0	0.000218258	0	0	0	0	0	0	0
hsa-mir-1262-5p	0	0	0	0	0	0	0	0	0	0	0	0	0	0	0	0.666667	0	1.1547	0	0	0	0	0	0	0	0	0	0	0	0	0	0	0	0	0	0	0	0	0	0.000139244	0	0.000241177	0	0	0	0	0	0	0
hsa-mir-1284-5p	0.666667	0	1.1547	0	0	0	0	0	0	0	0	0	0	0	0	0	0	0	0	0	0	0	0	0	0.000134095	0	0.000232259	0	0	0	0	0	0	0	0	0	0	0	0	0	0	0	0	0	0	0	0	0	0
hsa-mir-129-1-5p	0	0	0	0	0	0	0	0	0	0	0	0	0.666667	0	1.1547	0	0	0	0	0	0	0	0	0	0	0	0	0	0	0	0	0	0	0	0	0	0.000103976	0	0.000180092	0	0	0	0	0	0	0	0	0	0
hsa-mir-1306-3p	0	0	0	0	0	0	0	0	0	0	0	0	0.666667	0	1.1547	0	0	0	0	0	0	0	0	0	0	0	0	0	0	0	0	0	0	0	0	0	0.00012681	0	0.000219641	0	0	0	0	0	0	0	0	0	0
hsa-mir-1343-5p	0	0	0	0	0	0	0	0	0	0.666667	0	1.1547	0	0	0	0	0	0	0	0	0	0	0	0	0	0	0	0	0	0	0	0	0	0.000119374	0	0.000206762	0	0	0	0	0	0	0	0	0	0	0	0	0
hsa-mir-138-2-5p	0	0	0	0	0	0	0	0	0	0	0	0	0	0	0	0.666667	0	1.1547	0	0	0	0	0	0	0	0	0	0	0	0	0	0	0	0	0	0	0	0	0	0.000139244	0	0.000241177	0	0	0	0	0	0	0
hsa-mir-1538-5p	0	0	0	0	0	0	0.666667	0	1.1547	0	0	0	0	0	0	0	0	0	0	0	0	0	0	0	0	0	0	0	0	0	0.000157339	0	0.000272519	0	0	0	0	0	0	0	0	0	0	0	0	0	0	0	0
hsa-mir-181b-1-3p	0	0	0	0.666667	0	1.1547	0	0	0	0	0	0	0	0	0	0	0	0	0	0	0	0	0	0	0	0	0	0.000113239	0	0.000196136	0	0	0	0	0	0	0	0	0	0	0	0	0	0	0	0	0	0	1.66667
hsa-mir-188-3p	0.666667	0	1.1547	0	0	0	0	0	0	0	0	0	0	0	0	0	0	0	0	0	0	0	0	0	0.000131501	0	0.000227767	0	0	0	0	0	0	0	0	0	0	0	0	0	0	0	0	0	0	0	0	0	0
hsa-mir-199a-2-3p	0	0	0	0	0	0	0.666667	0	1.1547	0	0	0	0	0	0	0	0	0	0	0	0	0	0	0	0	0	0	0	0	0	0.000157339	0	0.000272519	0	0	0	0	0	0	0	0	0	0	0	0	0	0	0	0
hsa-mir-2355-3p	0	0	0	0	0	0	0	0	0	0	0	0	0.666667	0	1.1547	0	0	0	0	0	0	0	0	0	0	0	0	0	0	0	0	0	0	0	0	0	0.00012681	0	0.000219641	0	0	0	0	0	0	0	0	0	0
hsa-mir-3074-3p	0	0	0	0	0	0	0	0	0	0	0	0	0.666667	0	1.1547	0	0	0	0	0	0	0	0	0	0	0	0	0	0	0	0	0	0	0	0	0	0.000103976	0	0.000180092	0	0	0	0	0	0	0	0	0	0
hsa-mir-3074-5p	0	0	0	0.666667	0	1.1547	0	0	0	0	0	0	0	0	0	0	0	0	0	0	0	0	0	0	0	0	0	0.000113239	0	0.000196136	0	0	0	0	0	0	0	0	0	0	0	0	0	0	0	0	0	0	0
hsa-mir-3128-5p	0	0	0	0.666667	0	1.1547	0	0	0	0	0	0	0	0	0	0	0	0	0	0	0	0	0	0	0	0	0	0.00017635	0	0.000305447	0	0	0	0	0	0	0	0	0	0	0	0	0	0	0	0	0	0	0
hsa-mir-3130-1-5p	0	0	0	0	0	0	0.666667	0	1.1547	0	0	0	0	0	0	0	0	0	0	0	0	0	0	0	0	0	0	0	0	0	0.000147268	0	0.000255076	0	0	0	0	0	0	0	0	0	0	0	0	0	0	0	0
hsa-mir-3143-5p	0	0	0	0.666667	0	1.1547	0	0	0	0	0	0	0	0	0	0	0	0	0	0	0	0	0	0	0	0	0	0.000113239	0	0.000196136	0	0	0	0	0	0	0	0	0	0	0	0	0	0	0	0	0	0	0
hsa-mir-320d-1-5p	0	0	0	0.666667	0	1.1547	0	0	0	0	0	0	0	0	0	0	0	0	0	0	0	0	0	0	0	0	0	0.000112793	0	0.000195364	0	0	0	0	0	0	0	0	0	0	0	0	0	0	0	0	0	0	0.666667
hsa-mir-323a-5p	0.666667	0	1.1547	0	0	0	0	0	0	0	0	0	0	0	0	0	0	0	0	0	0	0	0	0	0.000134095	0	0.000232259	0	0	0	0	0	0	0	0	0	0	0	0	0	0	0	0	0	0	0	0	0	0
hsa-mir-342-5p	0	0	0	0.666667	0	1.1547	0	0	0	0	0	0	0	0	0	0	0	0	0	0	0	0	0	0	0	0	0	0.000113239	0	0.000196136	0	0	0	0	0	0	0	0	0	0	0	0	0	0	0	0	0	0	0
hsa-mir-3685-5p	0	0	0	0	0	0	0	0	0	0	0	0	0	0	0	0	0	0	0	0	0	0.666667	0	1.1547	0	0	0	0	0	0	0	0	0	0	0	0	0	0	0	0	0	0	0	0	0	0.000123919	0	0.000214634	0
hsa-mir-3687-5p	0	0	0	0	0	0	0	0	0	0	0	0	0	0	0	0	0	0	0	0	0	0.666667	0	1.1547	0	0	0	0	0	0	0	0	0	0	0	0	0	0	0	0	0	0	0	0	0	0.00011308	0	0.00019586	0
hsa-mir-3691-5p	0	0	0	0	0	0	0	0	0	0	0	0	0.666667	0	1.1547	0	0	0	0	0	0	0	0	0	0	0	0	0	0	0	0	0	0	0	0	0	9.78e-05	0	0.000169359	0	0	0	0	0	0	0	0	0	0
hsa-mir-378d-2-5p	0	0	0	0	0	0	0.666667	0	1.1547	0	0	0	0	0	0	0	0	0	0	0	0	0	0	0	0	0	0	0	0	0	0.000147268	0	0.000255076	0	0	0	0	0	0	0	0	0	0	0	0	0	0	0	0
hsa-mir-3929-5p	0	0	0	0	0	0	0	0	0	0.666667	0	1.1547	0	0	0	0	0	0	0	0	0	0	0	0	0	0	0	0	0	0	0	0	0	0.000101905	0	0.000176505	0	0	0	0	0	0	0	0	0	0	0	0	0
hsa-mir-3940-3p	0	0	0	0	0	0	0	0	0	0	0	0	0.666667	0	1.1547	0	0	0	0	0	0	0	0	0	0	0	0	0	0	0	0	0	0	0	0	0	9.78e-05	0	0.000169359	0	0	0	0	0	0	0	0	0	0
hsa-mir-3942-3p	0.666667	0	1.1547	0	0	0	0	0	0	0	0	0	0	0	0	0	0	0	0	0	0	0	0	0	0.000134095	0	0.000232259	0	0	0	0	0	0	0	0	0	0	0	0	0	0	0	0	0	0	0	0	0	0
hsa-mir-4427-5p	0	0	0	0	0	0	0	0	0	0.666667	0	1.1547	0	0	0	0	0	0	0	0	0	0	0	0	0	0	0	0	0	0	0	0	0	0.000114306	0	0.000197983	0	0	0	0	0	0	0	0	0	0	0	0	0
hsa-mir-4473-5p	0	0	0	0	0	0	0.666667	0	1.1547	0	0	0	0	0	0	0	0	0	0	0	0	0	0	0	0	0	0	0	0	0	0.000157339	0	0.000272519	0	0	0	0	0	0	0	0	0	0	0	0	0	0	0	0
hsa-mir-4511-5p	0.666667	0	1.1547	0	0	0	0	0	0	0	0	0	0	0	0	0	0	0	0	0	0	0	0	0	0.000126097	0	0.000218407	0	0	0	0	0	0	0	0	0	0	0	0	0	0	0	0	0	0	0	0	0	0
hsa-mir-4755-3p	0	0	0	0	0	0	0	0	0	0.666667	0	1.1547	0	0	0	0	0	0	0	0	0	0	0	0	0	0	0	0	0	0	0	0	0	0.000119374	0	0.000206762	0	0	0	0	0	0	0	0	0	0	0	0	0
hsa-mir-4767-5p	0	0	0	0	0	0	0	0	0	0	0	0	0	0	0	0.666667	0	1.1547	0	0	0	0	0	0	0	0	0	0	0	0	0	0	0	0	0	0	0	0	0	0.000139244	0	0.000241177	0	0	0	0	0	0	0
hsa-mir-500a-5p	0	0	0	0	0	0	0	0	0	0	0	0	0.666667	0	1.1547	0	0	0	0	0	0	0	0	0	0	0	0	0	0	0	0	0	0	0	0	0	9.78e-05	0	0.000169359	0	0	0	0	0	0	0	0	0	0
hsa-mir-501-5p	0	0	0	0	0	0	0	0	0	0	0	0	0.666667	0	1.1547	0	0	0	0	0	0	0	0	0	0	0	0	0	0	0	0	0	0	0	0	0	0.000103976	0	0.000180092	0	0	0	0	0	0	0	0	0	0
hsa-mir-5092-5p	0	0	0	0	0	0	0	0	0	0	0	0	0.666667	0	1.1547	0	0	0	0	0	0	0	0	0	0	0	0	0	0	0	0	0	0	0	0	0	9.78e-05	0	0.000169359	0	0	0	0	0	0	0	0	0	0
hsa-mir-522-3p	0	0	0	0	0	0	0	0	0	0	0	0	0	0	0	0.666667	0	1.1547	0	0	0	0	0	0	0	0	0	0	0	0	0	0	0	0	0	0	0	0	0	0.00019013	0	0.000329314	0	0	0	0	0	0	0
hsa-mir-548ah-5p	0	0	0	0	0	0	0	0	0	0	0	0	0.666667	0	1.1547	0	0	0	0	0	0	0	0	0	0	0	0	0	0	0	0	0	0	0	0	0	0.00012681	0	0.000219641	0	0	0	0	0	0	0	0	0	0
hsa-mir-548as-3p	0	0	0	0	0	0	0	0	0	0	0	0	0	0	0	0.666667	0	1.1547	0	0	0	0	0	0	0	0	0	0	0	0	0	0	0	0	0	0	0	0	0	0.000126011	0	0.000218258	0	0	0	0	0	0	0
hsa-mir-548u-5p	0	0	0	0.666667	0	1.1547	0	0	0	0	0	0	0	0	0	0	0	0	0	0	0	0	0	0	0	0	0	0.000112793	0	0.000195364	0	0	0	0	0	0	0	0	0	0	0	0	0	0	0	0	0	0	0
hsa-mir-548w-5p	0	0	0	0	0	0	0	0	0	0	0	0	0	0	0	0.666667	0	1.1547	0	0	0	0	0	0	0	0	0	0	0	0	0	0	0	0	0	0	0	0	0	0.000139244	0	0.000241177	0	0	0	0	0	0	0
hsa-mir-5682-5p	0	0	0	0	0	0	0	0	0	0	0	0	0.666667	0	1.1547	0	0	0	0	0	0	0	0	0	0	0	0	0	0	0	0	0	0	0	0	0	0.00012681	0	0.000219641	0	0	0	0	0	0	0	0	0	0
hsa-mir-579-5p	0.666667	0	1.1547	0	0	0	0	0	0	0	0	0	0	0	0	0	0	0	0	0	0	0	0	0	0.000126097	0	0.000218407	0	0	0	0	0	0	0	0	0	0	0	0	0	0	0	0	0	0	0	0	0	0
hsa-mir-588-5p	0	0	0	0.666667	0	1.1547	0	0	0	0	0	0	0	0	0	0	0	0	0	0	0	0	0	0	0	0	0	0.000113239	0	0.000196136	0	0	0	0	0	0	0	0	0	0	0	0	0	0	0	0	0	0	0
hsa-mir-636-5p	0	0	0	0.666667	0	1.1547	0	0	0	0	0	0	0	0	0	0	0	0	0	0	0	0	0	0	0	0	0	0.000113239	0	0.000196136	0	0	0	0	0	0	0	0	0	0	0	0	0	0	0	0	0	0	0
hsa-mir-6515-5p	0	0	0	0	0	0	0	0	0	0	0	0	0.666667	0	1.1547	0	0	0	0	0	0	0	0	0	0	0	0	0	0	0	0	0	0	0	0	0	0.000103976	0	0.000180092	0	0	0	0	0	0	0	0	0	0
hsa-mir-675-3p	0	0	0	0	0	0	0	0	0	0	0	0	0	0	0	0.666667	0	1.1547	0	0	0	0	0	0	0	0	0	0	0	0	0	0	0	0	0	0	0	0	0	0.000139244	0	0.000241177	0	0	0	0	0	0	0
hsa-mir-876-5p	0	0	0	0	0	0	0	0	0	0.666667	0	1.1547	0	0	0	0	0	0	0	0	0	0	0	0	0	0	0	0	0	0	0	0	0	0.000101905	0	0.000176505	0	0	0	0	0	0	0	0	0	0	0	0	0
hsa-mir-9-1-5p	0	0	0	0	0	0	0	0	0	0.666667	0	1.1547	0	0	0	0	0	0	0	0	0	0	0	0	0	0	0	0	0	0	0	0	0	0.000101905	0	0.000176505	0	0	0	0	0	0	0	0	0	0	0	0	0
hsa-mir-933-5p	0	0	0	0.666667	0	1.1547	0	0	0	0	0	0	0	0	0	0	0	0	0	0	0	0	0	0	0	0	0	0.000113239	0	0.000196136	0	0	0	0	0	0	0	0	0	0	0	0	0	0	0	0	0	0	0
[truncated: 48 more columns]
